# Supplementary material for: Systematic omics analysis identifies CCR6 as a therapeutic target to overcome cancer resistance to EGFR inhibitors
Source: iScience. 2024 Mar 7;27(4):109448. doi: 10.1016/j.isci.2024.109448 (PMC10972824; doi:10.1016/j.isci.2024.109448)
Supplement: Table S2. Results of functional enrichment analysis on differentially expressed genes (DEGs) or proteins (DEPs) between EGFRi-resistant (R) versus EGFRi-sensitive (S) cell groups, related to Figure 2 [file mmc3.xlsx]

## Sheet: Table S2
Table S2. Results of functional enrichment analysis on differentially expressed genes (DEGs) or proteins (DEPs) between EGFRi-resistant (R) versus EGFRi-sensitive (S) cell groups. Functional annotation of genes was obtained from the MSigDB Hallmark gene sets (https://www.gsea-msigdb.org/gsea/msigdb).
Downregulated DEGs			Upregulated DEGs			Downregulated DEPs			Upregulated DEPs
Gene set	p-value	FDR	Gene set	p-value	FDR	Gene set	p-value	FDR	Gene set	p-value	FDR
HALLMARK_ESTROGEN_RESPONSE_EARLY	9.86046e-15	4.93023e-13	HALLMARK_EPITHELIAL_MESENCHYMAL_TRANSITION	9.42214e-18	4.71107e-16	HALLMARK_P53_PATHWAY	1.02143e-05	0.000288285	HALLMARK_EPITHELIAL_MESENCHYMAL_TRANSITION	3.64538e-08	1.82269e-06
HALLMARK_ESTROGEN_RESPONSE_LATE	1.66037e-13	4.15091e-12	HALLMARK_INTERFERON_ALPHA_RESPONSE	2.05805e-11	3.99873e-10	HALLMARK_ESTROGEN_RESPONSE_LATE	1.15314e-05	0.000288285	HALLMARK_MYOGENESIS	0.00924172	0.231043
HALLMARK_P53_PATHWAY	8.9139e-13	1.48565e-11	HALLMARK_INTERFERON_GAMMA_RESPONSE	2.39924e-11	3.99873e-10	HALLMARK_ESTROGEN_RESPONSE_EARLY	0.00197219	0.0328699	HALLMARK_FATTY_ACID_METABOLISM	0.0178632	0.250374
HALLMARK_E2F_TARGETS	1.09462e-09	1.36828e-08	HALLMARK_OXIDATIVE_PHOSPHORYLATION	8.02595e-10	1.00324e-08	HALLMARK_APICAL_JUNCTION	0.0028755	0.0359437	HALLMARK_HEDGEHOG_SIGNALING	0.0200299	0.250374
HALLMARK_XENOBIOTIC_METABOLISM	1.87676e-08	1.87676e-07	HALLMARK_XENOBIOTIC_METABOLISM	1.4255e-06	1.4255e-05	HALLMARK_MYC_TARGETS_V2	0.0130586	0.130586	HALLMARK_SPERMATOGENESIS	0.217485	0.863363
HALLMARK_MYC_TARGETS_V1	2.75746e-08	2.21491e-07	HALLMARK_TNFA_SIGNALING_VIA_NFKB	8.03588e-06	6.69657e-05	HALLMARK_ALLOGRAFT_REJECTION	0.118189	0.984905	HALLMARK_PANCREAS_BETA_CELLS	0.235292	0.863363
HALLMARK_ALLOGRAFT_REJECTION	3.10087e-08	2.21491e-07	HALLMARK_FATTY_ACID_METABOLISM	3.01811e-05	0.000215579	HALLMARK_MYOGENESIS	0.251983	1	HALLMARK_UV_RESPONSE_DN	0.235389	0.863363
HALLMARK_TNFA_SIGNALING_VIA_NFKB	2.25864e-06	1.26648e-05	HALLMARK_P53_PATHWAY	7.16736e-05	0.00044796	HALLMARK_IL2_STAT5_SIGNALING	0.260814	1	HALLMARK_COAGULATION	0.257884	0.863363
HALLMARK_G2M_CHECKPOINT	2.27967e-06	1.26648e-05	HALLMARK_MYC_TARGETS_V1	0.000205561	0.001142	HALLMARK_OXIDATIVE_PHOSPHORYLATION	0.267524	1	HALLMARK_REACTIVE_OXYGEN_SPECIES_PATHWAY	0.297999	0.863363
HALLMARK_APICAL_JUNCTION	4.00257e-06	2.00128e-05	HALLMARK_ESTROGEN_RESPONSE_LATE	0.000382295	0.00191147	HALLMARK_TNFA_SIGNALING_VIA_NFKB	0.267854	1	HALLMARK_APOPTOSIS	0.30517	0.863363
HALLMARK_COAGULATION	3.82803e-05	0.000174001	HALLMARK_ALLOGRAFT_REJECTION	0.00149222	0.00662104	HALLMARK_MYC_TARGETS_V1	0.26931	1	HALLMARK_MYC_TARGETS_V2	0.306533	0.863363
HALLMARK_GLYCOLYSIS	5.37186e-05	0.000223828	HALLMARK_ADIPOGENESIS	0.00171461	0.00662104	HALLMARK_UV_RESPONSE_DN	0.35494	1	HALLMARK_UV_RESPONSE_UP	0.323082	0.863363
HALLMARK_SPERMATOGENESIS	0.000143525	0.000552019	HALLMARK_MTORC1_SIGNALING	0.00172147	0.00662104	HALLMARK_TGF_BETA_SIGNALING	0.385486	1	HALLMARK_HEME_METABOLISM	0.373869	0.863363
HALLMARK_BILE_ACID_METABOLISM	0.000155803	0.000556439	HALLMARK_ESTROGEN_RESPONSE_EARLY	0.00256561	0.00882764	HALLMARK_G2M_CHECKPOINT	0.418296	1	HALLMARK_CHOLESTEROL_HOMEOSTASIS	0.375058	0.863363
HALLMARK_COMPLEMENT	0.000496855	0.00165618	HALLMARK_E2F_TARGETS	0.00264829	0.00882764	HALLMARK_HEME_METABOLISM	0.425447	1	HALLMARK_GLYCOLYSIS	0.376046	0.863363
HALLMARK_KRAS_SIGNALING_DN	0.00059964	0.00187387	HALLMARK_MYOGENESIS	0.00297431	0.00929473	HALLMARK_HYPOXIA	0.426245	1	HALLMARK_HYPOXIA	0.376046	0.863363
HALLMARK_APICAL_SURFACE	0.00125987	0.0037055	HALLMARK_APICAL_JUNCTION	0.00705055	0.0207369	HALLMARK_MITOTIC_SPINDLE	0.426245	1	HALLMARK_MITOTIC_SPINDLE	0.376046	0.863363
HALLMARK_KRAS_SIGNALING_UP	0.00212793	0.00591092	HALLMARK_PEROXISOME	0.0231094	0.0613225	HALLMARK_KRAS_SIGNALING_UP	0.430448	1	HALLMARK_E2F_TARGETS	0.38256	0.863363
HALLMARK_ADIPOGENESIS	0.00313598	0.00825257	HALLMARK_HEDGEHOG_SIGNALING	0.0233026	0.0613225	HALLMARK_BILE_ACID_METABOLISM	0.610534	1	HALLMARK_INFLAMMATORY_RESPONSE	0.391202	0.863363
HALLMARK_EPITHELIAL_MESENCHYMAL_TRANSITION	0.00369484	0.00923709	HALLMARK_CHOLESTEROL_HOMEOSTASIS	0.0277405	0.0693514	HALLMARK_PI3K_AKT_MTOR_SIGNALING	0.623271	1	HALLMARK_INTERFERON_GAMMA_RESPONSE	0.422855	0.863363
HALLMARK_APOPTOSIS	0.00408997	0.00973803	HALLMARK_APOPTOSIS	0.0440914	0.100954	HALLMARK_SPERMATOGENESIS	0.634457	1	HALLMARK_PROTEIN_SECRETION	0.450543	0.863363
HALLMARK_FATTY_ACID_METABOLISM	0.00487031	0.0110689	HALLMARK_UNFOLDED_PROTEIN_RESPONSE	0.0444196	0.100954	HALLMARK_COAGULATION	0.645541	1	HALLMARK_ANDROGEN_RESPONSE	0.463865	0.863363
HALLMARK_UV_RESPONSE_UP	0.00510444	0.0110966	HALLMARK_ANDROGEN_RESPONSE	0.0577283	0.125496	HALLMARK_FATTY_ACID_METABOLISM	0.647815	1	HALLMARK_IL6_JAK_STAT3_SIGNALING	0.467145	0.863363
HALLMARK_CHOLESTEROL_HOMEOSTASIS	0.0058819	0.0119601	HALLMARK_DNA_REPAIR	0.0987305	0.197649	HALLMARK_DNA_REPAIR	0.651831	1	HALLMARK_PEROXISOME	0.489561	0.863363
HALLMARK_UNFOLDED_PROTEIN_RESPONSE	0.00598005	0.0119601	HALLMARK_UV_RESPONSE_DN	0.0988244	0.197649	HALLMARK_MTORC1_SIGNALING	0.692257	1	HALLMARK_UNFOLDED_PROTEIN_RESPONSE	0.505	0.863363
HALLMARK_PEROXISOME	0.0075512	0.0145215	HALLMARK_BILE_ACID_METABOLISM	0.112359	0.216076	HALLMARK_GLYCOLYSIS	0.696657	1	HALLMARK_PI3K_AKT_MTOR_SIGNALING	0.514041	0.863363
HALLMARK_INFLAMMATORY_RESPONSE	0.0119501	0.0221298	HALLMARK_ANGIOGENESIS	0.130482	0.234141	HALLMARK_E2F_TARGETS	0.699987	1	HALLMARK_DNA_REPAIR	0.628706	0.863363
HALLMARK_INTERFERON_GAMMA_RESPONSE	0.0175983	0.0314255	HALLMARK_SPERMATOGENESIS	0.131119	0.234141	HALLMARK_INTERFERON_ALPHA_RESPONSE	1	1	HALLMARK_MTORC1_SIGNALING	0.641115	0.863363
HALLMARK_DNA_REPAIR	0.0188563	0.0325108	HALLMARK_WNT_BETA_CATENIN_SIGNALING	0.152301	0.262587	HALLMARK_REACTIVE_OXYGEN_SPECIES_PATHWAY	1	1	HALLMARK_P53_PATHWAY	0.643141	0.863363
HALLMARK_INTERFERON_ALPHA_RESPONSE	0.0322516	0.0537526	HALLMARK_TGF_BETA_SIGNALING	0.185433	0.296013	HALLMARK_ADIPOGENESIS	1	1	HALLMARK_ESTROGEN_RESPONSE_EARLY	0.643666	0.863363
HALLMARK_ANDROGEN_RESPONSE	0.0642135	0.10357	HALLMARK_MITOTIC_SPINDLE	0.188629	0.296013	HALLMARK_ANDROGEN_RESPONSE	1	1	HALLMARK_ESTROGEN_RESPONSE_LATE	0.644736	0.863363
HALLMARK_NOTCH_SIGNALING	0.0685139	0.107053	HALLMARK_UV_RESPONSE_UP	0.189448	0.296013	HALLMARK_ANGIOGENESIS	1	1	HALLMARK_KRAS_SIGNALING_DN	0.645834	0.863363
HALLMARK_IL2_STAT5_SIGNALING	0.0845613	0.128123	HALLMARK_MYC_TARGETS_V2	0.247	0.374242	HALLMARK_APICAL_SURFACE	1	1	HALLMARK_KRAS_SIGNALING_UP	0.645834	0.863363
HALLMARK_OXIDATIVE_PHOSPHORYLATION	0.0872987	0.12838	HALLMARK_PANCREAS_BETA_CELLS	0.307244	0.443037	HALLMARK_APOPTOSIS	1	1	HALLMARK_OXIDATIVE_PHOSPHORYLATION	0.645834	0.863363
HALLMARK_MYC_TARGETS_V2	0.170013	0.242876	HALLMARK_IL6_JAK_STAT3_SIGNALING	0.317825	0.443037	HALLMARK_CHOLESTEROL_HOMEOSTASIS	1	1	HALLMARK_XENOBIOTIC_METABOLISM	0.648107	0.863363
HALLMARK_ANGIOGENESIS	0.265025	0.36809	HALLMARK_APICAL_SURFACE	0.318987	0.443037	HALLMARK_COMPLEMENT	1	1	HALLMARK_APICAL_JUNCTION	0.652323	0.863363
HALLMARK_PROTEIN_SECRETION	0.282341	0.379257	HALLMARK_COAGULATION	0.373579	0.504836	HALLMARK_EPITHELIAL_MESENCHYMAL_TRANSITION	1	1	HALLMARK_MYC_TARGETS_V1	0.655504	0.863363
HALLMARK_IL6_JAK_STAT3_SIGNALING	0.293859	0.379257	HALLMARK_HEME_METABOLISM	0.395007	0.513251	HALLMARK_HEDGEHOG_SIGNALING	1	1	HALLMARK_COMPLEMENT	0.656156	0.863363
HALLMARK_REACTIVE_OXYGEN_SPECIES_PATHWAY	0.29582	0.379257	HALLMARK_KRAS_SIGNALING_UP	0.400335	0.513251	HALLMARK_IL6_JAK_STAT3_SIGNALING	1	1	HALLMARK_BILE_ACID_METABOLISM	1	1
HALLMARK_MYOGENESIS	0.314485	0.393106	HALLMARK_INFLAMMATORY_RESPONSE	0.446616	0.55827	HALLMARK_INFLAMMATORY_RESPONSE	1	1	HALLMARK_WNT_BETA_CATENIN_SIGNALING	1	1
HALLMARK_MITOTIC_SPINDLE	0.413554	0.504335	HALLMARK_KRAS_SIGNALING_DN	0.541802	0.658456	HALLMARK_INTERFERON_GAMMA_RESPONSE	1	1	HALLMARK_ADIPOGENESIS	1	1
HALLMARK_UV_RESPONSE_DN	0.449718	0.531287	HALLMARK_REACTIVE_OXYGEN_SPECIES_PATHWAY	0.553103	0.658456	HALLMARK_KRAS_SIGNALING_DN	1	1	HALLMARK_ALLOGRAFT_REJECTION	1	1
HALLMARK_MTORC1_SIGNALING	0.464217	0.531287	HALLMARK_GLYCOLYSIS	0.588774	0.68462	HALLMARK_NOTCH_SIGNALING	1	1	HALLMARK_ANGIOGENESIS	1	1
HALLMARK_HYPOXIA	0.467533	0.531287	HALLMARK_COMPLEMENT	0.606589	0.689306	HALLMARK_PANCREAS_BETA_CELLS	1	1	HALLMARK_APICAL_SURFACE	1	1
HALLMARK_TGF_BETA_SIGNALING	0.730888	0.812098	HALLMARK_IL2_STAT5_SIGNALING	0.699736	0.777484	HALLMARK_PEROXISOME	1	1	HALLMARK_G2M_CHECKPOINT	1	1
HALLMARK_HEDGEHOG_SIGNALING	0.82466	0.891072	HALLMARK_PROTEIN_SECRETION	0.819911	0.891208	HALLMARK_PROTEIN_SECRETION	1	1	HALLMARK_IL2_STAT5_SIGNALING	1	1
HALLMARK_WNT_BETA_CATENIN_SIGNALING	0.851591	0.891072	HALLMARK_HYPOXIA	0.938458	0.99836	HALLMARK_UNFOLDED_PROTEIN_RESPONSE	1	1	HALLMARK_INTERFERON_ALPHA_RESPONSE	1	1
HALLMARK_HEME_METABOLISM	0.855429	0.891072	HALLMARK_G2M_CHECKPOINT	1	1	HALLMARK_UV_RESPONSE_UP	1	1	HALLMARK_NOTCH_SIGNALING	1	1
HALLMARK_PANCREAS_BETA_CELLS	1	1	HALLMARK_NOTCH_SIGNALING	1	1	HALLMARK_WNT_BETA_CATENIN_SIGNALING	1	1	HALLMARK_TGF_BETA_SIGNALING	1	1
HALLMARK_PI3K_AKT_MTOR_SIGNALING	1	1	HALLMARK_PI3K_AKT_MTOR_SIGNALING	1	1	HALLMARK_XENOBIOTIC_METABOLISM	1	1	HALLMARK_TNFA_SIGNALING_VIA_NFKB	1	1
