# Supplementary material for: Systematic omics analysis identifies CCR6 as a therapeutic target to overcome cancer resistance to EGFR inhibitors
Source: iScience. 2024 Mar 7;27(4):109448. doi: 10.1016/j.isci.2024.109448 (PMC10972824; doi:10.1016/j.isci.2024.109448)
Supplement: Table S3. Results of functional enrichment analysis on five gene clusters showing distinct expression patterns following chemical perturbations in PC9GR cells, related to Figure 5 [file mmc4.xlsx]

## Sheet: Table S3
Table S3. Results of functional enrichment analysis on five gene clusters showing distinct expression patterns following chemical perturbations in PC9GR cells. Functional annotation of genes was obtained from the WikiPathways gene sets.
Cluster1		Cluster2		Cluster3		Cluster4		Cluster5
Geneset	P-value	Geneset	P-value	Geneset	P-value	Geneset	P-value	Geneset	P-value
WP_GPCRS_CLASS_A_RHODOPSINLIKE	5.56309e-26	WP_CYTOPLASMIC_RIBOSOMAL_PROTEINS	5.67836e-32	WP_GPCRS_CLASS_A_RHODOPSINLIKE	6.04367e-38	WP_GPCRS_CLASS_A_RHODOPSINLIKE	3.23077e-05	WP_GPCRS_CLASS_A_RHODOPSINLIKE	3.1827e-32
WP_ALLOGRAFT_REJECTION	3.77644e-18	WP_ELECTRON_TRANSPORT_CHAIN_OXPHOS_SYSTEM_IN_MITOCHONDRIA	1.51247e-10	WP_ALLOGRAFT_REJECTION	1.48009e-28	WP_CYTOPLASMIC_RIBOSOMAL_PROTEINS	0.000389141	WP_ALLOGRAFT_REJECTION	1.74405e-18
WP_METAPATHWAY_BIOTRANSFORMATION_PHASE_I_AND_II	3.7402e-14	WP_GPCRS_CLASS_A_RHODOPSINLIKE	4.65688e-08	WP_OVERVIEW_OF_PROINFLAMMATORY_AND_PROFIBROTIC_MEDIATORS	1.19763e-17	WP_ALLOGRAFT_REJECTION	0.000548172	WP_MRNA_PROCESSING	1.22168e-16
WP_CILIOPATHIES	3.50238e-11	WP_MITOCHONDRIAL_COMPLEX_I_ASSEMBLY_MODEL_OXPHOS_SYSTEM	1.92011e-06	WP_ALZHEIMERS_DISEASE_AND_MIRNA_EFFECTS	5.55103e-17	WP_MRNA_PROCESSING	0.000920962	WP_OVERVIEW_OF_PROINFLAMMATORY_AND_PROFIBROTIC_MEDIATORS	2.19988e-14
WP_EBOLA_VIRUS_INFECTION_IN_HOST	3.00737e-09	WP_OXIDATIVE_PHOSPHORYLATION	6.30008e-06	WP_NUCLEAR_RECEPTORS_METAPATHWAY	1.97578e-15	WP_EBOLA_VIRUS_INFECTION_IN_HOST	0.00113993	WP_GPCRS_OTHER	7.03086e-12
WP_GPCRS_OTHER	6.68596e-09	WP_ALLOGRAFT_REJECTION	7.35048e-06	WP_EBOLA_VIRUS_INFECTION_IN_HOST	1.37875e-14	WP_FOLATEALCOHOL_AND_CANCER_PATHWAY_HYPOTHESES	0.00629512	WP_ALZHEIMERS_DISEASE_AND_MIRNA_EFFECTS	2.54822e-11
WP_OVERVIEW_OF_PROINFLAMMATORY_AND_PROFIBROTIC_MEDIATORS	1.50789e-08	WP_NETWORK_MAP_OF_SARSCOV2_SIGNALING_PATHWAY	3.98766e-05	WP_NETWORK_MAP_OF_SARSCOV2_SIGNALING_PATHWAY	2.49918e-14	WP_MALE_INFERTILITY	0.00926104	WP_MALE_INFERTILITY	8.79671e-11
WP_CYTOPLASMIC_RIBOSOMAL_PROTEINS	3.52108e-08	WP_NONALCOHOLIC_FATTY_LIVER_DISEASE	7.18038e-05	WP_PROTEASOME_DEGRADATION	1.20834e-13	WP_7Q1123_COPY_NUMBER_VARIATION_SYNDROME	0.0101625	WP_PYRIMIDINE_METABOLISM	2.9503e-10
WP_MALE_INFERTILITY	3.79362e-08	WP_EBOLA_VIRUS_INFECTION_IN_HOST	8.03237e-05	WP_CYTOPLASMIC_RIBOSOMAL_PROTEINS	6.29612e-13	WP_EPITHELIAL_TO_MESENCHYMAL_TRANSITION_IN_COLORECTAL_CANCER	0.0183388	WP_PI3KAKT_SIGNALING_PATHWAY	5.0463e-08
WP_OXIDATION_BY_CYTOCHROME_P450	3.36069e-07	WP_MESODERMAL_COMMITMENT_PATHWAY	0.000346451	WP_METAPATHWAY_BIOTRANSFORMATION_PHASE_I_AND_II	3.79062e-11	WP_TGFBETA_SIGNALING_PATHWAY	0.0221739	WP_INTERACTIONS_OF_NATURAL_KILLER_CELLS_IN_PANCREATIC_CANCER	8.4571e-08
WP_PEPTIDE_GPCRS	3.46471e-07	WP_ENDODERM_DIFFERENTIATION	0.000499106	WP_VITAMIN_D_RECEPTOR_PATHWAY	1.20831e-10	WP_MALIGNANT_PLEURAL_MESOTHELIOMA	0.025243	WP_CYTOPLASMIC_RIBOSOMAL_PROTEINS	1.06646e-07
WP_COMPLEMENT_ACTIVATION	1.47758e-06	WP_BURN_WOUND_HEALING	0.000591347	WP_OREXIN_RECEPTOR_PATHWAY	1.24901e-10	WP_NUCLEAR_RECEPTORS_METAPATHWAY	0.0290593	WP_EBOLA_VIRUS_INFECTION_IN_HOST	1.51258e-07
WP_SUDDEN_INFANT_DEATH_SYNDROME_SIDS_SUSCEPTIBILITY_PATHWAYS	2.34383e-06	WP_MALIGNANT_PLEURAL_MESOTHELIOMA	0.000616221	WP_IL18_SIGNALING_PATHWAY	1.96476e-10	WP_COMPLEMENT_SYSTEM_IN_NEURONAL_DEVELOPMENT_AND_PLASTICITY	0.0328582	WP_PROTEASOME_DEGRADATION	2.65287e-07
WP_MIRNAS_INVOLVEMENT_IN_THE_IMMUNE_RESPONSE_IN_SEPSIS	2.83971e-06	WP_MITOCHONDRIAL_COMPLEX_III_ASSEMBLY	0.00266843	WP_ALZHEIMERS_DISEASE	2.66374e-10	WP_PARKINSONS_DISEASE_PATHWAY	0.0337408	WP_PARKINUBIQUITIN_PROTEASOMAL_SYSTEM_PATHWAY	2.85214e-07
WP_NETWORK_MAP_OF_SARSCOV2_SIGNALING_PATHWAY	2.87541e-06	WP_DNA_IRDAMAGE_AND_CELLULAR_RESPONSE_VIA_ATR	0.00279493	WP_NRF2_PATHWAY	4.45964e-10	WP_MESODERMAL_COMMITMENT_PATHWAY	0.0361834	WP_HISTONE_MODIFICATIONS	3.81923e-07
WP_INTERACTIONS_OF_NATURAL_KILLER_CELLS_IN_PANCREATIC_CANCER	4.32995e-06	WP_RETINOBLASTOMA_GENE_IN_CANCER	0.00419067	WP_GPCRS_OTHER	6.12621e-09	WP_MICROGLIA_PATHOGEN_PHAGOCYTOSIS_PATHWAY	0.0363645	WP_MIRNAS_INVOLVED_IN_DNA_DAMAGE_RESPONSE	3.82263e-07
WP_IL18_SIGNALING_PATHWAY	6.69567e-06	WP_MIRNA_REGULATION_OF_DNA_DAMAGE_RESPONSE	0.00458299	WP_FOCAL_ADHESION_PI3KAKTMTORSIGNALING_PATHWAY	2.60908e-08	WP_NOCGMPPKG_MEDIATED_NEUROPROTECTION	0.0370051	WP_VEGFAVEGFR2_SIGNALING_PATHWAY	4.51101e-07
WP_ELECTRON_TRANSPORT_CHAIN_OXPHOS_SYSTEM_IN_MITOCHONDRIA	7.07149e-06	WP_NUCLEAR_RECEPTORS_METAPATHWAY	0.00477154	WP_INTERACTIONS_OF_NATURAL_KILLER_CELLS_IN_PANCREATIC_CANCER	3.05663e-08	WP_PROTEASOME_DEGRADATION	0.0455469	WP_DNA_REPAIR_PATHWAYS_FULL_NETWORK	5.16678e-07
WP_COMPLEMENT_SYSTEM	7.18261e-06	WP_IL18_SIGNALING_PATHWAY	0.00500249	WP_PI3KAKT_SIGNALING_PATHWAY	5.21056e-08	WP_METABOLISM_OF_ALPHALINOLENIC_ACID	0.0476689	WP_NUCLEOTIDE_EXCISION_REPAIR_IN_XERODERMA_PIGMENTOSUM	6.45811e-07
WP_OXIDATIVE_PHOSPHORYLATION	1.24992e-05	WP_VITAMIN_D_RECEPTOR_PATHWAY	0.00573193	WP_FERROPTOSIS	7.49286e-08	WP_CELL_CYCLE	0.0481694	WP_CHEMOKINE_SIGNALING_PATHWAY	6.93944e-07
WP_PI3KAKT_SIGNALING_PATHWAY	1.30689e-05	WP_ALZHEIMERS_DISEASE_AND_MIRNA_EFFECTS	0.00573988	WP_PEPTIDE_GPCRS	1.20102e-07	WP_ENDODERM_DIFFERENTIATION	0.0506903	WP_EUKARYOTIC_TRANSCRIPTION_INITIATION	1.65282e-06
WP_NUCLEAR_RECEPTORS_METAPATHWAY	1.82084e-05	WP_HISTONE_MODIFICATIONS	0.00650515	WP_COMPLEMENT_AND_COAGULATION_CASCADES	2.59161e-07	WP_OVERVIEW_OF_PROINFLAMMATORY_AND_PROFIBROTIC_MEDIATORS	0.0506903	WP_SUDDEN_INFANT_DEATH_SYNDROME_SIDS_SUSCEPTIBILITY_PATHWAYS	2.40631e-06
WP_GENES_RELATED_TO_PRIMARY_CILIUM_DEVELOPMENT_BASED_ON_CRISPR	1.98407e-05	WP_TCELL_ACTIVATION_SARSCOV2	0.00692011	WP_MALIGNANT_PLEURAL_MESOTHELIOMA	3.3796e-07	WP_PEPTIDE_GPCRS	0.0507339	WP_CALCIUM_REGULATION_IN_CARDIAC_CELLS	4.19545e-06
WP_COMPLEMENT_SYSTEM_IN_NEURONAL_DEVELOPMENT_AND_PLASTICITY	2.71236e-05	WP_MAPK_SIGNALING_PATHWAY	0.00722311	WP_COMPLEMENT_SYSTEM	6.9992e-07	WP_GLUCOCORTICOID_RECEPTOR_PATHWAY	0.0522025	WP_CELL_DIFFERENTIATION_EXPANDED_INDEX	4.28599e-06
WP_VITAMIN_D_RECEPTOR_PATHWAY	3.28958e-05	WP_DNA_DAMAGE_RESPONSE_ONLY_ATM_DEPENDENT	0.00743464	WP_BURN_WOUND_HEALING	2.14384e-06	WP_INSULIN_SIGNALING_IN_ADIPOCYTES_DIABETIC_CONDITION	0.0594899	WP_PEPTIDE_GPCRS	4.6809e-06
WP_MIRNA_TARGETS_IN_ECM_AND_MEMBRANE_RECEPTORS	4.41329e-05	WP_SUDDEN_INFANT_DEATH_SYNDROME_SIDS_SUSCEPTIBILITY_PATHWAYS	0.00758965	WP_PARKINSONS_DISEASE_PATHWAY	2.16445e-06	WP_INSULIN_SIGNALING_IN_ADIPOCYTES_NORMAL_CONDITION	0.0594899	WP_PRADERWILLI_AND_ANGELMAN_SYNDROME	4.6809e-06
WP_HISTONE_MODIFICATIONS	0.00011516	WP_MRNA_PROTEIN_AND_METABOLITE_INDUCATION_PATHWAY_BY_CYCLOSPORIN_A	0.00772601	WP_SPINAL_CORD_INJURY	3.48441e-06	WP_EICOSANOID_METABOLISM_VIA_LIPOOXYGENASES_LOX	0.0600292	WP_FOCAL_ADHESION_PI3KAKTMTORSIGNALING_PATHWAY	5.3139e-06
WP_DNA_REPLICATION	0.000125793	WP_MITOCHONDRIAL_COMPLEX_IV_ASSEMBLY	0.00857899	WP_VITAMIN_A_AND_CAROTENOID_METABOLISM	4.69117e-06	WP_FOCAL_ADHESION_PI3KAKTMTORSIGNALING_PATHWAY	0.0608038	WP_CELL_DIFFERENTIATION_INDEX	7.11335e-06
WP_OVERVIEW_OF_INTERFERONSMEDIATED_SIGNALING_PATHWAY	0.000164087	WP_16P112_PROXIMAL_DELETION_SYNDROME	0.00948327	WP_SUDDEN_INFANT_DEATH_SYNDROME_SIDS_SUSCEPTIBILITY_PATHWAYS	5.39116e-06	WP_CIRCADIAN_RHYTHM_GENES	0.0660564	WP_CARDIAC_PROGENITOR_DIFFERENTIATION	7.28245e-06
WP_SPINAL_CORD_INJURY	0.00016734	WP_JOUBERT_SYNDROME	0.00948327	WP_NEURAL_CREST_DIFFERENTIATION	6.29671e-06	WP_ANGIOPOIETINLIKE_PROTEIN_8_REGULATORY_PATHWAY	0.0691609	WP_FBXL10_ENHANCEMENT_OF_MAPERK_SIGNALING_IN_DIFFUSE_LARGE_BCELL_LYMPHOMA	7.72519e-06
WP_GPCRS_CLASS_B_SECRETINLIKE	0.000195058	WP_MRNA_PROCESSING	0.00978986	WP_TYPE_II_INTERFERON_SIGNALING_IFNG	7.5569e-06	WP_ECTODERM_DIFFERENTIATION	0.0694448	WP_ELECTRON_TRANSPORT_CHAIN_OXPHOS_SYSTEM_IN_MITOCHONDRIA	1.17621e-05
WP_CELL_DIFFERENTIATION_EXPANDED_INDEX	0.000220182	WP_ACUTE_VIRAL_MYOCARDITIS	0.0100955	WP_PARKINUBIQUITIN_PROTEASOMAL_SYSTEM_PATHWAY	8.52615e-06	WP_FLUOROPYRIMIDINE_ACTIVITY	0.0716535	WP_COMPLEMENT_SYSTEM	1.27824e-05
WP_HEMATOPOIETIC_STEM_CELL_DIFFERENTIATION	0.000223929	WP_CILIOPATHIES	0.0105205	WP_SELENIUM_MICRONUTRIENT_NETWORK	9.18442e-06	WP_ENDOCHONDRAL_OSSIFICATION	0.0760691	WP_IL18_SIGNALING_PATHWAY	1.54206e-05
WP_EUKARYOTIC_TRANSCRIPTION_INITIATION	0.00025424	WP_COMPLEMENT_SYSTEM_IN_NEURONAL_DEVELOPMENT_AND_PLASTICITY	0.0123749	WP_22Q112_COPY_NUMBER_VARIATION_SYNDROME	1.07792e-05	WP_ENDOCHONDRAL_OSSIFICATION_WITH_SKELETAL_DYSPLASIAS	0.0760691	WP_MALIGNANT_PLEURAL_MESOTHELIOMA	1.73909e-05
WP_ONECARBON_METABOLISM_AND_RELATED_PATHWAYS	0.000273896	WP_22Q112_COPY_NUMBER_VARIATION_SYNDROME	0.0126051	WP_NONALCOHOLIC_FATTY_LIVER_DISEASE	1.08785e-05	WP_PREIMPLANTATION_EMBRYO	0.0760691	WP_DNA_REPLICATION	1.91756e-05
WP_PYRIMIDINE_METABOLISM	0.00028707	WP_OVERVIEW_OF_PROINFLAMMATORY_AND_PROFIBROTIC_MEDIATORS	0.0136342	WP_PREIMPLANTATION_EMBRYO	1.22631e-05	WP_3Q29_COPY_NUMBER_VARIATION_SYNDROME	0.0771519	WP_OSX_AND_MIRNAS_IN_TOOTH_DEVELOPMENT	1.91756e-05
WP_NUCLEOTIDEBINDING_OLIGOMERIZATION_DOMAIN_NOD_PATHWAY	0.000298661	WP_MEASLES_VIRUS_INFECTION	0.0138692	WP_NEUROINFLAMMATION_AND_GLUTAMATERGIC_SIGNALING	1.74663e-05	WP_OXIDATION_BY_CYTOCHROME_P450	0.0771519	WP_NEUROINFLAMMATION_AND_GLUTAMATERGIC_SIGNALING	2.16672e-05
WP_MRNA_PROCESSING	0.000310072	WP_CHROMOSOMAL_AND_MICROSATELLITE_INSTABILITY_IN_COLORECTAL_CANCER	0.0150125	WP_PATHOGENESIS_OF_SARSCOV2_MEDIATED_BY_NSP9NSP10_COMPLEX	2.06316e-05	WP_CAMKK2_PATHWAY	0.0843357	WP_DNA_IRDAMAGE_AND_CELLULAR_RESPONSE_VIA_ATR	2.39637e-05
WP_FIBRIN_COMPLEMENT_RECEPTOR_3_SIGNALING_PATHWAY	0.000334884	WP_INTERACTIONS_OF_NATURAL_KILLER_CELLS_IN_PANCREATIC_CANCER	0.0150125	WP_ADIPOGENESIS	2.27513e-05	WP_METAPATHWAY_BIOTRANSFORMATION_PHASE_I_AND_II	0.0874654	WP_PARKINSONS_DISEASE_PATHWAY	2.52165e-05
WP_NRF2_PATHWAY	0.000360572	WP_GENES_RELATED_TO_PRIMARY_CILIUM_DEVELOPMENT_BASED_ON_CRISPR	0.0150245	WP_ELECTRON_TRANSPORT_CHAIN_OXPHOS_SYSTEM_IN_MITOCHONDRIA	2.38408e-05	WP_AMINO_ACID_METABOLISM	0.092537	WP_ALZHEIMERS_DISEASE	2.99367e-05
WP_MBDNF_AND_PROBDNF_REGULATION_OF_GABA_NEUROTRANSMISSION	0.000391842	WP_HIPPOMERLIN_SIGNALING_DYSREGULATION	0.0173896	WP_7Q1123_COPY_NUMBER_VARIATION_SYNDROME	2.5634e-05	WP_NCRNAS_INVOLVED_IN_WNT_SIGNALING_IN_HEPATOCELLULAR_CARCINOMA	0.0928125	WP_NETWORK_MAP_OF_SARSCOV2_SIGNALING_PATHWAY	3.07454e-05
WP_CELL_DIFFERENTIATION_INDEX	0.000410366	WP_DNA_REPAIR_PATHWAYS_FULL_NETWORK	0.0181013	WP_PROSTAGLANDIN_SYNTHESIS_AND_REGULATION	2.97518e-05	WP_GPCRS_OTHER	0.095387	WP_TCELL_ACTIVATION_SARSCOV2	3.53161e-05
WP_FOCAL_ADHESION_PI3KAKTMTORSIGNALING_PATHWAY	0.000524914	WP_OSTEOBLAST_DIFFERENTIATION_AND_RELATED_DISEASES	0.0181013	WP_FOLATE_METABOLISM	3.90427e-05	WP_GLYCOSYLATION_AND_RELATED_CONGENITAL_DEFECTS	0.101334	WP_MIRNA_REGULATION_OF_DNA_DAMAGE_RESPONSE	3.53966e-05
WP_CIRCADIAN_RHYTHM_GENES	0.000557126	WP_RAS_SIGNALING	0.0189523	WP_CYTOKINES_AND_INFLAMMATORY_RESPONSE	4.79145e-05	WP_IL18_SIGNALING_PATHWAY	0.11137	WP_MITOCHONDRIAL_COMPLEX_I_ASSEMBLY_MODEL_OXPHOS_SYSTEM	3.60158e-05
WP_15Q133_COPY_NUMBER_VARIATION_SYNDROME	0.000563822	WP_MALE_INFERTILITY	0.019045	WP_ACUTE_VIRAL_MYOCARDITIS	5.27969e-05	WP_MAPK_SIGNALING_PATHWAY	0.111374	WP_MECP2_AND_ASSOCIATED_RETT_SYNDROME	5.30317e-05
WP_TAMOXIFEN_METABOLISM	0.000563822	WP_DNA_IRDOUBLE_STRAND_BREAKS_AND_CELLULAR_RESPONSE_VIA_ATM	0.0214295	WP_CHOLESTEROL_METABOLISM_WITH_BLOCH_AND_KANDUTSCHRUSSELL_PATHWAYS	6.63014e-05	WP_VEGFAVEGFR2_SIGNALING_PATHWAY	0.11314	WP_MAPK_SIGNALING_PATHWAY	6.03871e-05
WP_GABA_RECEPTOR_SIGNALING	0.000610163	WP_DNA_DAMAGE_RESPONSE	0.0232164	WP_STATIN_INHIBITION_OF_CHOLESTEROL_PRODUCTION	7.68118e-05	WP_TRANSLATION_FACTORS	0.114138	WP_OXIDATIVE_PHOSPHORYLATION	7.86845e-05
WP_ECTODERM_DIFFERENTIATION	0.000634584	WP_OXIDATION_BY_CYTOCHROME_P450	0.0232164	WP_HIPPOMERLIN_SIGNALING_DYSREGULATION	7.72655e-05	WP_CELLTYPE_DEPENDENT_SELECTIVITY_OF_CCK2R_SIGNALING	0.114558	WP_OLIGODENDROCYTE_SPECIFICATION_AND_DIFFERENTIATION_LEADING_TO_MYELIN_COMPONENTS_FOR_CNS	0.000131966
WP_ENDOPLASMIC_RETICULUM_STRESS_RESPONSE_IN_CORONAVIRUS_INFECTION	0.000649555	WP_WNT_SIGNALING_PATHWAY_AND_PLURIPOTENCY	0.0244091	WP_HEMATOPOIETIC_STEM_CELL_DIFFERENTIATION	7.74532e-05	WP_TRANSCRIPTIONAL_CASCADE_REGULATING_ADIPOGENESIS	0.114558	WP_LUNG_FIBROSIS	0.00016132
WP_PATHWAYS_AFFECTED_IN_ADENOID_CYSTIC_CARCINOMA	0.000690004	WP_GASTRIN_SIGNALING_PATHWAY	0.0244759	WP_CELL_DIFFERENTIATION_INDEX	8.00594e-05	WP_IL1_SIGNALING_PATHWAY	0.114961	WP_CYTOKINES_AND_INFLAMMATORY_RESPONSE	0.000205503
WP_TYROBP_CAUSAL_NETWORK_IN_MICROGLIA	0.000711043	WP_PROTEASOME_DEGRADATION	0.0244759	WP_OXIDATIVE_PHOSPHORYLATION	8.07964e-05	WP_SUDDEN_INFANT_DEATH_SYNDROME_SIDS_SUSCEPTIBILITY_PATHWAYS	0.115296	WP_ZINC_HOMEOSTASIS	0.000205503
WP_CELL_CYCLE	0.000748313	WP_HEPATITIS_B_INFECTION	0.0260078	WP_NOCGMPPKG_MEDIATED_NEUROPROTECTION	8.30466e-05	WP_MIRNA_REGULATION_OF_PROSTATE_CANCER_SIGNALING_PATHWAYS	0.116905	WP_OREXIN_RECEPTOR_PATHWAY	0.000230841
WP_FOCAL_ADHESION	0.000790133	WP_ANGIOPOIETINLIKE_PROTEIN_8_REGULATORY_PATHWAY	0.0260881	WP_MYOMETRIAL_RELAXATION_AND_CONTRACTION_PATHWAYS	9.07672e-05	WP_RAS_SIGNALING	0.116917	WP_NEURAL_CREST_DIFFERENTIATION	0.000248756
WP_PHOSPHODIESTERASES_IN_NEURONAL_FUNCTION	0.000943929	WP_MYOMETRIAL_RELAXATION_AND_CONTRACTION_PATHWAYS	0.0263159	WP_VEGFAVEGFR2_SIGNALING_PATHWAY	9.12012e-05	WP_DEVELOPMENT_OF_URETERIC_COLLECTION_SYSTEM	0.119924	WP_CCL18_SIGNALING_PATHWAY	0.000251653
WP_EICOSANOID_METABOLISM_VIA_LIPOOXYGENASES_LOX	0.00105667	WP_SERINE_METABOLISM	0.0299936	WP_REGULATORY_CIRCUITS_OF_THE_STAT3_SIGNALING_PATHWAY	0.000118552	WP_MEASLES_VIRUS_INFECTION	0.12393	WP_COMPLEMENT_AND_COAGULATION_CASCADES	0.000315706
WP_VITAMIN_A_AND_CAROTENOID_METABOLISM	0.00130728	WP_TCELL_RECEPTOR_TCR_SIGNALING_PATHWAY	0.0314922	WP_OSX_AND_MIRNAS_IN_TOOTH_DEVELOPMENT	0.000118885	WP_EICOSANOID_SYNTHESIS	0.130987	WP_CHOLESTEROL_BIOSYNTHESIS_PATHWAY	0.000316308
WP_SELENIUM_MICRONUTRIENT_NETWORK	0.0013824	WP_LNCRNA_IN_CANONICAL_WNT_SIGNALING_AND_COLORECTAL_CANCER	0.0354137	WP_COMPLEMENT_SYSTEM_IN_NEURONAL_DEVELOPMENT_AND_PLASTICITY	0.00012084	WP_HIPPOMERLIN_SIGNALING_DYSREGULATION	0.131018	WP_MONOAMINE_GPCRS	0.000334737
WP_TYPE_II_INTERFERON_SIGNALING_IFNG	0.00140821	WP_NEURAL_CREST_DIFFERENTIATION	0.0354137	WP_CCL18_SIGNALING_PATHWAY	0.000146518	WP_FRAGILE_X_SYNDROME	0.131422	WP_VITAMIN_D_RECEPTOR_PATHWAY	0.000340699
WP_PARKINUBIQUITIN_PROTEASOMAL_SYSTEM_PATHWAY	0.00168709	WP_CILIARY_LANDSCAPE	0.0388248	WP_ONECARBON_METABOLISM_AND_RELATED_PATHWAYS	0.000146518	WP_DNA_IRDAMAGE_AND_CELLULAR_RESPONSE_VIA_ATR	0.132592	WP_GLYCOLYSIS_AND_GLUCONEOGENESIS	0.000350705
WP_BRAINDERIVED_NEUROTROPHIC_FACTOR_BDNF_SIGNALING_PATHWAY	0.00170461	WP_METAPATHWAY_BIOTRANSFORMATION_PHASE_I_AND_II	0.0430239	WP_PHOSPHODIESTERASES_IN_NEURONAL_FUNCTION	0.000146518	WP_OSTEOBLAST_DIFFERENTIATION_AND_RELATED_DISEASES	0.13348	WP_TRANSLATION_FACTORS	0.00037518
WP_VITAMIN_DSENSITIVE_CALCIUM_SIGNALING_IN_DEPRESSION	0.00171881	WP_NONGENOMIC_ACTIONS_OF_125_DIHYDROXYVITAMIN_D3	0.0441699	WP_OLIGODENDROCYTE_SPECIFICATION_AND_DIFFERENTIATION_LEADING_TO_MYELIN_COMPONENTS_FOR_CNS	0.000158762	WP_THYROID_HORMONES_PRODUCTION_AND_PERIPHERAL_DOWNSTREAM_SIGNALING_EFFECTS	0.136788	WP_RAS_SIGNALING	0.000445894
WP_ARRHYTHMOGENIC_RIGHT_VENTRICULAR_CARDIOMYOPATHY	0.00186439	WP_REGULATORY_CIRCUITS_OF_THE_STAT3_SIGNALING_PATHWAY	0.0441699	WP_OXYSTEROLS_DERIVED_FROM_CHOLESTEROL	0.000158762	WP_TRANSCRIPTION_FACTOR_REGULATION_IN_ADIPOGENESIS	0.163244	WP_SPINAL_CORD_INJURY	0.000448803
WP_PHOSPHOINOSITIDES_METABOLISM	0.00201739	WP_CHEMOKINE_SIGNALING_PATHWAY	0.0447776	WP_DEVELOPMENT_OF_URETERIC_COLLECTION_SYSTEM	0.00015949	WP_SPINAL_CORD_INJURY	0.165401	WP_LNCRNA_IN_CANONICAL_WNT_SIGNALING_AND_COLORECTAL_CANCER	0.000545276
WP_RANKLRANK_SIGNALING_PATHWAY	0.00201739	WP_BREAST_CANCER_PATHWAY	0.0450526	WP_LUNG_FIBROSIS	0.000171817	WP_MECHANOREGULATION_AND_PATHOLOGY_OF_YAPTAZ_VIA_HIPPO_AND_NONHIPPO_MECHANISMS	0.172458	WP_CYTOSOLIC_DNASENSING_PATHWAY	0.00072486
WP_TOLLLIKE_RECEPTOR_SIGNALING_PATHWAY	0.00225828	WP_EPITHELIAL_TO_MESENCHYMAL_TRANSITION_IN_COLORECTAL_CANCER	0.0460903	WP_MIRNAS_INVOLVED_IN_DNA_DAMAGE_RESPONSE	0.000192542	WP_MIRNA_TARGETS_IN_ECM_AND_MEMBRANE_RECEPTORS	0.17345	WP_FOLATE_METABOLISM	0.00072486
WP_EDA_SIGNALING_IN_HAIR_FOLLICLE_DEVELOPMENT	0.00237418	WP_GPCRS_OTHER	0.0477772	WP_SELECTIVE_EXPRESSION_OF_CHEMOKINE_RECEPTORS_DURING_TCELL_POLARIZATION	0.000197247	WP_INTERLEUKIN1_IL1_STRUCTURAL_PATHWAY	0.176002	WP_MIRNA_TARGETS_IN_ECM_AND_MEMBRANE_RECEPTORS	0.000832645
WP_TRANSLATION_FACTORS	0.00245056	WP_MICROTUBULE_CYTOSKELETON_REGULATION	0.0484036	WP_MALE_INFERTILITY	0.000222287	WP_CHOLESTEROL_BIOSYNTHESIS_PATHWAY	0.177882	WP_MIRNAS_INVOLVEMENT_IN_THE_IMMUNE_RESPONSE_IN_SEPSIS	0.000871812
WP_BURN_WOUND_HEALING	0.0026688	WP_CELL_DIFFERENTIATION_EXPANDED_INDEX	0.0484082	WP_VITAMIN_B12_METABOLISM	0.000236479	WP_OSTEOCLAST_SIGNALING	0.177882	WP_KALLMANN_SYNDROME	0.000944818
WP_MATRIX_METALLOPROTEINASES	0.00280201	WP_MIRNAS_INVOLVED_IN_DNA_DAMAGE_RESPONSE	0.0484082	WP_GENES_CONTROLLING_NEPHROGENESIS	0.000252021	WP_COMPLEMENT_SYSTEM	0.179334	WP_NONALCOHOLIC_FATTY_LIVER_DISEASE	0.000961298
WP_MALIGNANT_PLEURAL_MESOTHELIOMA	0.00313673	WP_TNFRELATED_WEAK_INDUCER_OF_APOPTOSIS_TWEAK_SIGNALING_PATHWAY	0.0484082	WP_EMBRYONIC_STEM_CELL_PLURIPOTENCY_PATHWAYS	0.000294231	WP_LNCRNA_IN_CANONICAL_WNT_SIGNALING_AND_COLORECTAL_CANCER	0.179334	WP_CIRCADIAN_RHYTHM_GENES	0.000978016
WP_SARSCOV2_INNATE_IMMUNITY_EVASION_AND_CELLSPECIFIC_IMMUNE_RESPONSE	0.00331131	WP_VITAMIN_A_AND_CAROTENOID_METABOLISM	0.0484082	WP_DOPAMINERGIC_NEUROGENESIS	0.000303628	WP_MTHFR_DEFICIENCY	0.185926	WP_WNT_SIGNALING_PATHWAY	0.00120317
WP_RETINOBLASTOMA_GENE_IN_CANCER	0.00354529	WP_WNT_SIGNALING	0.0484198	WP_LNCRNA_IN_CANONICAL_WNT_SIGNALING_AND_COLORECTAL_CANCER	0.000360631	WP_WHITE_FAT_CELL_DIFFERENTIATION	0.185926	WP_EFFECT_OF_PROGERIN_ON_GENES_INVOLVED_IN_HUTCHINSONGILFORD_PROGERIA_SYNDROME	0.00121332
WP_CODEINE_AND_MORPHINE_METABOLISM	0.00373019	WP_ATM_SIGNALING_IN_DEVELOPMENT_AND_DISEASE	0.0486844	WP_TCELL_ACTIVATION_SARSCOV2	0.000401876	WP_HISTONE_MODIFICATIONS	0.188021	WP_GPCRS_CLASS_B_SECRETINLIKE	0.00132782
WP_FATTY_ACID_OMEGAOXIDATION	0.00373019	WP_WNT_SIGNALING_PATHWAY	0.0486844	WP_NCRNAS_INVOLVED_IN_WNT_SIGNALING_IN_HEPATOCELLULAR_CARCINOMA	0.00047814	WP_CHEMOKINE_SIGNALING_PATHWAY	0.198423	WP_PI3KAKTMTOR_VITD3_SIGNALING	0.00136115
WP_MONOAMINE_TRANSPORT	0.00386079	WP_CIRCADIAN_RHYTHM_GENES	0.0503717	WP_RENINANGIOTENSINALDOSTERONE_SYSTEM_RAAS	0.000486893	WP_PI3KAKT_SIGNALING_PATHWAY	0.199682	WP_DNA_IRDOUBLE_STRAND_BREAKS_AND_CELLULAR_RESPONSE_VIA_ATM	0.00145679
WP_STRIATED_MUSCLE_CONTRACTION_PATHWAY	0.00386079	WP_PHOTODYNAMIC_THERAPYINDUCED_AP1_SURVIVAL_SIGNALING	0.0526091	WP_ARYL_HYDROCARBON_RECEPTOR_PATHWAY_WP2873	0.000506047	WP_BREAST_CANCER_PATHWAY	0.200111	WP_NICOTINE_EFFECT_ON_DOPAMINERGIC_NEURONS	0.00155518
WP_HEDGEHOG_SIGNALING_PATHWAY_WP4249	0.0041275	WP_OREXIN_RECEPTOR_PATHWAY	0.0597451	WP_PPAR_SIGNALING_PATHWAY	0.000510844	WP_PROSTAGLANDIN_AND_LEUKOTRIENE_METABOLISM_IN_SENESCENCE	0.209364	WP_PURINE_METABOLISM_AND_RELATED_DISORDERS	0.00155518
WP_OXYSTEROLS_DERIVED_FROM_CHOLESTEROL	0.00415818	WP_ALZHEIMERS_DISEASE	0.0610857	WP_OXIDATION_BY_CYTOCHROME_P450	0.000526673	WP_ALZHEIMERS_DISEASE_AND_MIRNA_EFFECTS	0.212074	WP_BLOOD_CLOTTING_CASCADE	0.00160579
WP_PARKINSONS_DISEASE_PATHWAY	0.00415976	WP_PEPTIDE_GPCRS	0.0624536	WP_EPITHELIAL_TO_MESENCHYMAL_TRANSITION_IN_COLORECTAL_CANCER	0.00055045	WP_TP53_NETWORK	0.228125	WP_SYNAPTIC_VESICLE_PATHWAY	0.00166715
WP_LUNG_FIBROSIS	0.00451877	WP_ARRHYTHMOGENIC_RIGHT_VENTRICULAR_CARDIOMYOPATHY	0.0630015	WP_PROSTAGLANDIN_SIGNALING	0.000594179	WP_CARDIAC_HYPERTROPHIC_RESPONSE	0.230039	WP_BREAST_CANCER_PATHWAY	0.00176086
WP_NSP1_FROM_SARSCOV2_INHIBITS_TRANSLATION_INITIATION_IN_THE_HOST_CELL	0.00462562	WP_ECTODERM_DIFFERENTIATION	0.0630873	WP_CALCIUM_REGULATION_IN_CARDIAC_CELLS	0.00062384	WP_ETHANOL_EFFECTS_ON_HISTONE_MODIFICATIONS	0.233405	WP_NUCLEOTIDE_EXCISION_REPAIR	0.00180365
WP_PPAR_SIGNALING_PATHWAY	0.00497623	WP_SPINAL_CORD_INJURY	0.0637779	WP_MATRIX_METALLOPROTEINASES	0.000676268	WP_ROBO4_AND_VEGF_SIGNALING_PATHWAYS_CROSSTALK	0.242429	WP_METASTATIC_BRAIN_TUMOR	0.00207704
WP_PATHOGENESIS_OF_SARSCOV2_MEDIATED_BY_NSP9NSP10_COMPLEX	0.00507731	WP_COMPLEMENT_AND_COAGULATION_CASCADES	0.0644616	WP_TRIACYLGLYCERIDE_SYNTHESIS	0.000718067	WP_NEUROINFLAMMATION_AND_GLUTAMATERGIC_SIGNALING	0.254553	WP_TOLLLIKE_RECEPTOR_SIGNALING_PATHWAY	0.00228974
WP_HOSTPATHOGEN_INTERACTION_OF_HUMAN_CORONAVIRUSES_INTERFERON_INDUCTION	0.00522993	WP_APOPTOSIS	0.0665408	WP_GPCRS_CLASS_B_SECRETINLIKE	0.000782454	WP_OSX_AND_MIRNAS_IN_TOOTH_DEVELOPMENT	0.263188	WP_EV_RELEASE_FROM_CARDIAC_CELLS_AND_THEIR_FUNCTIONAL_EFFECTS	0.0023302
WP_MONOAMINE_GPCRS	0.00522993	WP_HIPPO_SIGNALING_REGULATION_PATHWAYS	0.0667591	WP_GABA_RECEPTOR_SIGNALING	0.000885905	WP_TYROBP_CAUSAL_NETWORK_IN_MICROGLIA	0.263219	WP_NOCGMPPKG_MEDIATED_NEUROPROTECTION	0.00239496
WP_MAPK_SIGNALING_PATHWAY	0.00535189	WP_NCRNAS_INVOLVED_IN_WNT_SIGNALING_IN_HEPATOCELLULAR_CARCINOMA	0.0671611	WP_PRIMARY_FOCAL_SEGMENTAL_GLOMERULOSCLEROSIS_FSGS	0.000980864	WP_INTERACTIONS_OF_NATURAL_KILLER_CELLS_IN_PANCREATIC_CANCER	0.263876	WP_FAS_LIGAND_PATHWAY_AND_STRESS_INDUCTION_OF_HEAT_SHOCK_PROTEINS	0.00244642
WP_VITAMIN_B12_METABOLISM	0.00560159	WP_APOPTOSIS_MODULATION_AND_SIGNALING	0.0677455	WP_LET7_INHIBITION_OF_ES_CELL_REPROGRAMMING	0.00110695	WP_P53_TRANSCRIPTIONAL_GENE_NETWORK	0.263876	WP_GENES_CONTROLLING_NEPHROGENESIS	0.00263267
WP_DEVELOPMENT_AND_HETEROGENEITY_OF_THE_ILC_FAMILY	0.00571338	WP_B_CELL_RECEPTOR_SIGNALING_PATHWAY	0.0685109	WP_PURINERGIC_SIGNALING	0.00111319	WP_MIRNAS_INVOLVEMENT_IN_THE_IMMUNE_RESPONSE_IN_SEPSIS	0.264656	WP_METABOLIC_REPROGRAMMING_IN_COLON_CANCER	0.00270893
WP_IMMUNE_RESPONSE_TO_TUBERCULOSIS	0.00571338	WP_TNFALPHA_SIGNALING_PATHWAY	0.0685109	WP_CELL_DIFFERENTIATION_EXPANDED_INDEX	0.00111433	WP_INTERACTIONS_BETWEEN_IMMUNE_CELLS_AND_MICRORNAS_IN_TUMOR_MICROENVIRONMENT	0.266517	WP_CLEAR_CELL_RENAL_CELL_CARCINOMA_PATHWAYS	0.00293728
WP_NONALCOHOLIC_FATTY_LIVER_DISEASE	0.00571984	WP_PENTOSE_PHOSPHATE_METABOLISM	0.0704723	WP_CYTOSOLIC_DNASENSING_PATHWAY	0.00117298	WP_SPLICING_FACTOR_NOVA_REGULATED_SYNAPTIC_PROTEINS	0.266517	WP_ACUTE_VIRAL_MYOCARDITIS	0.00301285
WP_GLYCOSYLATION_AND_RELATED_CONGENITAL_DEFECTS	0.00587939	WP_GENES_CONTROLLING_NEPHROGENESIS	0.0731092	WP_MEASLES_VIRUS_INFECTION	0.00118635	WP_JOUBERT_SYNDROME	0.267081	WP_NCRNAS_INVOLVED_IN_WNT_SIGNALING_IN_HEPATOCELLULAR_CARCINOMA	0.00304012
WP_ANTIVIRAL_AND_ANTIINFLAMMATORY_EFFECTS_OF_NRF2_ON_SARSCOV2_PATHWAY	0.0059549	WP_NEURODEGENERATION_WITH_BRAIN_IRON_ACCUMULATION_NBIA_SUBTYPES_PATHWAY	0.0731481	WP_FOCAL_ADHESION	0.00121836	WP_NOTCH_SIGNALING_PATHWAY	0.268713	WP_PHOSPHODIESTERASES_IN_NEURONAL_FUNCTION	0.00321261
WP_FBXL10_ENHANCEMENT_OF_MAPERK_SIGNALING_IN_DIFFUSE_LARGE_BCELL_LYMPHOMA	0.00600981	WP_OLIGODENDROCYTE_SPECIFICATION_AND_DIFFERENTIATION_LEADING_TO_MYELIN_COMPONENTS_FOR_CNS	0.0731481	WP_GDNFRET_SIGNALING_AXIS	0.00127305	WP_COMPLEMENT_ACTIVATION	0.268914	WP_22Q112_COPY_NUMBER_VARIATION_SYNDROME	0.00322961
WP_SULFATION_BIOTRANSFORMATION_REACTION	0.00603275	WP_ATM_SIGNALING_PATHWAY	0.0736001	WP_METASTATIC_BRAIN_TUMOR	0.0012908	WP_FBXL10_ENHANCEMENT_OF_MAPERK_SIGNALING_IN_DIFFUSE_LARGE_BCELL_LYMPHOMA	0.268914	WP_DNA_DAMAGE_RESPONSE	0.00332044
WP_PRADERWILLI_AND_ANGELMAN_SYNDROME	0.00616148	WP_ENERGY_METABOLISM	0.0736001	WP_DISRUPTION_OF_POSTSYNAPTIC_SIGNALING_BY_CNV	0.00135996	WP_ZINC_HOMEOSTASIS	0.268914	WP_G1_TO_S_CELL_CYCLE_CONTROL	0.00332652
WP_HIPPO_SIGNALING_REGULATION_PATHWAYS	0.00649082	WP_MECHANOREGULATION_AND_PATHOLOGY_OF_YAPTAZ_VIA_HIPPO_AND_NONHIPPO_MECHANISMS	0.074458	WP_IMMUNE_RESPONSE_TO_TUBERCULOSIS	0.00135996	WP_PROSTAGLANDIN_SYNTHESIS_AND_REGULATION	0.271771	WP_MEVALONATE_ARM_OF_CHOLESTEROL_BIOSYNTHESIS_PATHWAY	0.00382458
WP_ESTROGEN_METABOLISM	0.00653967	WP_FIBRIN_COMPLEMENT_RECEPTOR_3_SIGNALING_PATHWAY	0.0773645	WP_COMPLEMENT_ACTIVATION	0.0015249	WP_COMPLEMENT_AND_COAGULATION_CASCADES	0.272777	WP_GASTRIC_CANCER_NETWORK_1	0.00390474
WP_METABOLIC_REPROGRAMMING_IN_COLON_CANCER	0.00710469	WP_3Q29_COPY_NUMBER_VARIATION_SYNDROME	0.0895129	WP_WHITE_FAT_CELL_DIFFERENTIATION	0.00174353	WP_MELATONIN_METABOLISM_AND_EFFECTS	0.275066	WP_SELENIUM_MICRONUTRIENT_NETWORK	0.00396126
WP_COMPLEMENT_AND_COAGULATION_CASCADES	0.00757515	WP_TGFBETA_RECEPTOR_SIGNALING_IN_SKELETAL_DYSPLASIAS	0.0895129	WP_16P112_PROXIMAL_DELETION_SYNDROME	0.00177268	WP_METABOLIC_REPROGRAMMING_IN_COLON_CANCER	0.275066	WP_GABA_RECEPTOR_SIGNALING	0.00405811
WP_MICRORNAS_IN_CARDIOMYOCYTE_HYPERTROPHY	0.00770674	WP_TOLLLIKE_RECEPTOR_SIGNALING_PATHWAY	0.0897368	WP_CILIARY_LANDSCAPE	0.00180121	WP_ACTIVATION_OF_NLRP3_INFLAMMASOME_BY_SARSCOV2	0.276695	WP_15Q112_COPY_NUMBER_VARIATION_SYNDROME	0.00407897
WP_SARS_CORONAVIRUS_AND_INNATE_IMMUNITY	0.00777453	WP_PATHWAYS_AFFECTED_IN_ADENOID_CYSTIC_CARCINOMA	0.0898635	WP_MICRORNAS_IN_CARDIOMYOCYTE_HYPERTROPHY	0.00192037	WP_AMINO_ACID_METABOLISM_PATHWAY_EXCERPT_HISTIDINE_CATABOLISM_EXTENSION	0.276695	WP_MIRNA_REGULATION_OF_PROSTATE_CANCER_SIGNALING_PATHWAYS	0.00410466
WP_NETRINUNC5B_SIGNALING_PATHWAY	0.00782452	WP_TCELL_ANTIGEN_RECEPTOR_TCR_PATHWAY_DURING_STAPHYLOCOCCUS_AUREUS_INFECTION	0.0898635	WP_OSTEOBLAST_DIFFERENTIATION_AND_RELATED_DISEASES	0.0019789	WP_CHOLESTEROL_BIOSYNTHESIS_WITH_SKELETAL_DYSPLASIAS	0.276695	WP_CELL_CYCLE	0.00429016
WP_CARDIAC_PROGENITOR_DIFFERENTIATION	0.00798263	WP_DUAL_HIJACK_MODEL_OF_VIF_IN_HIV_INFECTION	0.0900388	WP_CLEAR_CELL_RENAL_CELL_CARCINOMA_PATHWAYS	0.00224047	WP_MEVALONATE_PATHWAY	0.276695	WP_APOPTOSIS_MODULATION_AND_SIGNALING	0.00454052
WP_DNA_MISMATCH_REPAIR	0.00808745	WP_AGERAGE_PATHWAY	0.090498	WP_EICOSANOID_METABOLISM_VIA_CYCLOOXYGENASES_COX	0.00269345	WP_SOMATROPH_AXIS_GH_AND_ITS_RELATIONSHIP_TO_DIETARY_RESTRICTION_AND_AGING	0.276695	WP_WNT_SIGNALING	0.00476956
WP_PURINE_METABOLISM_AND_RELATED_DISORDERS	0.00808745	WP_PPAR_SIGNALING_PATHWAY	0.0914331	WP_SARSCOV2_INNATE_IMMUNITY_EVASION_AND_CELLSPECIFIC_IMMUNE_RESPONSE	0.00309279	WP_HEART_DEVELOPMENT	0.278778	WP_TNFRELATED_WEAK_INDUCER_OF_APOPTOSIS_TWEAK_SIGNALING_PATHWAY	0.00492648
WP_P53_TRANSCRIPTIONAL_GENE_NETWORK	0.00838861	WP_MIRNAS_INVOLVEMENT_IN_THE_IMMUNE_RESPONSE_IN_SEPSIS	0.0941884	WP_AMINO_ACID_METABOLISM	0.00318342	WP_DNA_MISMATCH_REPAIR	0.279171	WP_GENES_RELATED_TO_PRIMARY_CILIUM_DEVELOPMENT_BASED_ON_CRISPR	0.00502751
WP_TRYPTOPHAN_METABOLISM	0.00871243	WP_TRANSLATION_FACTORS	0.0993417	WP_CANCER_IMMUNOTHERAPY_BY_PD1_BLOCKADE	0.00319853	WP_AMYOTROPHIC_LATERAL_SCLEROSIS_ALS	0.287375	WP_MICRORNAS_IN_CARDIOMYOCYTE_HYPERTROPHY	0.0050956
WP_CILIARY_LANDSCAPE	0.00880435	WP_ANTIVIRAL_AND_ANTIINFLAMMATORY_EFFECTS_OF_NRF2_ON_SARSCOV2_PATHWAY	0.11071	WP_SYNAPTIC_VESICLE_PATHWAY	0.00325303	WP_WNT_SIGNALING	0.289336	WP_GLYCOSYLATION_AND_RELATED_CONGENITAL_DEFECTS	0.00521229
WP_COMMON_PATHWAYS_UNDERLYING_DRUG_ADDICTION	0.00898782	WP_OVARIAN_INFERTILITY	0.11071	WP_COVID19_ADVERSE_OUTCOME_PATHWAY	0.00326422	WP_NANOMATERIALINDUCED_INFLAMMASOME_ACTIVATION	0.309413	WP_MAMMARY_GLAND_DEVELOPMENT_PATHWAY_EMBRYONIC_DEVELOPMENT_STAGE_1_OF_4	0.00521229
WP_NUCLEAR_RECEPTORS	0.00898782	WP_P38_MAPK_SIGNALING_PATHWAY	0.11071	WP_MAMMARY_GLAND_DEVELOPMENT_PATHWAY_EMBRYONIC_DEVELOPMENT_STAGE_1_OF_4	0.00328201	WP_DIFFERENTIATION_OF_WHITE_AND_BROWN_ADIPOCYTE	0.313118	WP_TYROBP_CAUSAL_NETWORK_IN_MICROGLIA	0.00564882
WP_SPLICING_FACTOR_NOVA_REGULATED_SYNAPTIC_PROTEINS	0.00898782	WP_STRIATED_MUSCLE_CONTRACTION_PATHWAY	0.110852	WP_WNT_SIGNALING_PATHWAY_AND_PLURIPOTENCY	0.0033694	WP_RANKLRANK_SIGNALING_PATHWAY	0.321154	WP_COMMON_PATHWAYS_UNDERLYING_DRUG_ADDICTION	0.00568665
WP_FOLATE_METABOLISM	0.00913442	WP_PENTOSE_PHOSPHATE_PATHWAY_IN_SENESCENT_CELLS	0.110958	WP_MIRNAS_INVOLVEMENT_IN_THE_IMMUNE_RESPONSE_IN_SEPSIS	0.00341356	WP_REGULATION_OF_ACTIN_CYTOSKELETON	0.329407	WP_INTERACTIONS_BETWEEN_IMMUNE_CELLS_AND_MICRORNAS_IN_TUMOR_MICROENVIRONMENT	0.00568665
WP_NONGENOMIC_ACTIONS_OF_125_DIHYDROXYVITAMIN_D3	0.00931811	WP_G13_SIGNALING_PATHWAY	0.111584	WP_CHEMOKINE_SIGNALING_PATHWAY	0.00360462	WP_G_PROTEIN_SIGNALING_PATHWAYS	0.332492	WP_PREIMPLANTATION_EMBRYO	0.00626647
WP_COVID19_ADVERSE_OUTCOME_PATHWAY	0.0096552	WP_GLYCOGEN_SYNTHESIS_AND_DEGRADATION	0.111584	WP_CARDIAC_PROGENITOR_DIFFERENTIATION	0.00442325	WP_HIPPO_SIGNALING_REGULATION_PATHWAYS	0.332492	WP_CHOLESTEROL_METABOLISM_WITH_BLOCH_AND_KANDUTSCHRUSSELL_PATHWAYS	0.00630292
WP_ALTERED_GLYCOSYLATION_OF_MUC1_IN_TUMOR_MICROENVIRONMENT	0.0100197	WP_OSX_AND_MIRNAS_IN_TOOTH_DEVELOPMENT	0.111584	WP_OXIDATIVE_STRESS_RESPONSE	0.00472146	WP_ATR_SIGNALING	0.340653	WP_MEVALONATE_PATHWAY	0.00661715
WP_BIOGENIC_AMINE_SYNTHESIS	0.0100197	WP_NEOVASCULARISATION_PROCESSES	0.112891	WP_BREAST_CANCER_PATHWAY	0.00492063	WP_MACROPHAGE_MARKERS	0.340653	WP_NUCLEOTIDE_METABOLISM	0.00670071
WP_FOXP3_IN_COVID19	0.0100197	WP_PHOTODYNAMIC_THERAPYINDUCED_NFKB_SURVIVAL_SIGNALING	0.112891	WP_OVARIAN_INFERTILITY	0.00495437	WP_THIAMINE_METABOLIC_PATHWAYS	0.340653	WP_CONTROL_OF_IMMUNE_TOLERANCE_BY_VASOACTIVE_INTESTINAL_PEPTIDE	0.0068836
WP_HEDGEHOG_SIGNALING_PATHWAY_WP47	0.0100197	WP_PROSTAGLANDIN_SIGNALING	0.112891	WP_FBXL10_ENHANCEMENT_OF_MAPERK_SIGNALING_IN_DIFFUSE_LARGE_BCELL_LYMPHOMA	0.00497134	WP_PHOSPHODIESTERASES_IN_NEURONAL_FUNCTION	0.341648	WP_GENES_TARGETED_BY_MIRNAS_IN_ADIPOCYTES	0.00695143
WP_CHOLESTEROL_BIOSYNTHESIS_PATHWAY	0.0101727	WP_TRYPTOPHAN_METABOLISM	0.112891	WP_MIRNA_TARGETS_IN_ECM_AND_MEMBRANE_RECEPTORS	0.00499909	WP_PHYSIOLOGICAL_AND_PATHOLOGICAL_HYPERTROPHY_OF_THE_HEART	0.346705	WP_SMC1SMC3_ROLE_IN_DNA_DAMAGE_CORNELIA_DE_LANGE_SYNDROME	0.00695143
WP_PATHWAYS_OF_NUCLEIC_ACID_METABOLISM_AND_INNATE_IMMUNE_SENSING	0.0101727	WP_CELL_DIFFERENTIATION_INDEX	0.114757	WP_CLASSICAL_PATHWAY_OF_STEROIDOGENESIS_WITH_GLUCOCORTICOID_AND_MINERALOCORTICOID_METABOLISM	0.0051127	WP_NRF2_PATHWAY	0.360566	WP_NUCLEOTIDEBINDING_OLIGOMERIZATION_DOMAIN_NOD_PATHWAY	0.00719206
WP_MELATONIN_METABOLISM_AND_EFFECTS	0.0122688	WP_INTERACTIONS_BETWEEN_IMMUNE_CELLS_AND_MICRORNAS_IN_TUMOR_MICROENVIRONMENT	0.114757	WP_CHOLESTEROL_BIOSYNTHESIS_PATHWAY	0.00540429	WP_INSULIN_SIGNALING	0.360657	WP_AEROBIC_GLYCOLYSIS	0.00738584
WP_OLIGODENDROCYTE_SPECIFICATION_AND_DIFFERENTIATION_LEADING_TO_MYELIN_COMPONENTS_FOR_CNS	0.0122688	WP_CYTOKINES_AND_INFLAMMATORY_RESPONSE	0.117166	WP_NUCLEOTIDEBINDING_OLIGOMERIZATION_DOMAIN_NOD_PATHWAY	0.00560676	WP_MODULATORS_OF_TCR_SIGNALING_AND_T_CELL_ACTIVATION	0.370452	WP_GLYCOGEN_SYNTHESIS_AND_DEGRADATION	0.00813219
WP_CHEMOKINE_SIGNALING_PATHWAY	0.0124416	WP_EFFECT_OF_PROGERIN_ON_GENES_INVOLVED_IN_HUTCHINSONGILFORD_PROGERIA_SYNDROME	0.117166	WP_PRADERWILLI_AND_ANGELMAN_SYNDROME	0.00568232	WP_KETOGENESIS_AND_KETOLYSIS	0.370483	WP_INFLUENCE_OF_LAMINOPATHIES_ON_WNT_SIGNALING	0.00813219
WP_TRIACYLGLYCERIDE_SYNTHESIS	0.012564	WP_FBXL10_ENHANCEMENT_OF_MAPERK_SIGNALING_IN_DIFFUSE_LARGE_BCELL_LYMPHOMA	0.117166	WP_MAPK_SIGNALING_PATHWAY	0.00596453	WP_METHYLATION_PATHWAYS	0.370483	WP_KISSPEPTINKISSPEPTIN_RECEPTOR_SYSTEM_IN_THE_OVARY	0.00813219
WP_HAIR_FOLLICLE_DEVELOPMENT_CYTODIFFERENTIATION_PART_3_OF_3	0.0126693	WP_ZINC_HOMEOSTASIS	0.117166	WP_MESODERMAL_COMMITMENT_PATHWAY	0.00597545	WP_TCA_CYCLE_IN_SENESCENCE	0.370483	WP_ENDODERM_DIFFERENTIATION	0.00834129
WP_OSX_AND_MIRNAS_IN_TOOTH_DEVELOPMENT	0.0127915	WP_INSULIN_SIGNALING	0.119769	WP_NONGENOMIC_ACTIONS_OF_125_DIHYDROXYVITAMIN_D3	0.00608673	WP_KIT_RECEPTOR_SIGNALING_PATHWAY	0.370831	WP_PATHOGENESIS_OF_SARSCOV2_MEDIATED_BY_NSP9NSP10_COMPLEX	0.0088573
WP_JOUBERT_SYNDROME	0.0136948	WP_NUCLEOTIDE_METABOLISM	0.120512	WP_EICOSANOID_SYNTHESIS	0.00643827	WP_PATHOGENIC_ESCHERICHIA_COLI_INFECTION	0.370831	WP_RETINOBLASTOMA_GENE_IN_CANCER	0.00907198
WP_MIRNA_REGULATION_OF_PROSTATE_CANCER_SIGNALING_PATHWAYS	0.0138257	WP_THERMOGENESIS	0.121325	WP_GLYCEROLIPIDS_AND_GLYCEROPHOSPHOLIPIDS	0.00643827	WP_NONALCOHOLIC_FATTY_LIVER_DISEASE	0.371559	WP_FATTY_ACID_BETAOXIDATION	0.00935479
WP_AEROBIC_GLYCOLYSIS	0.0141691	WP_MICRORNAS_IN_CARDIOMYOCYTE_HYPERTROPHY	0.123034	WP_MAMMALIAN_DISORDER_OF_SEXUAL_DEVELOPMENT	0.00643827	WP_PHYSICOCHEMICAL_FEATURES_AND_TOXICITYASSOCIATED_PATHWAYS	0.374009	WP_MEASLES_VIRUS_INFECTION	0.0110906
WP_GPCRS_CLASS_C_METABOTROPIC_GLUTAMATE_PHEROMONE	0.0151795	WP_METABOLIC_REPROGRAMMING_IN_COLON_CANCER	0.12355	WP_PLURIPOTENT_STEM_CELL_DIFFERENTIATION_PATHWAY	0.00699197	WP_7OXOC_AND_7BETAHC_PATHWAYS	0.37973	WP_PATHOGENIC_ESCHERICHIA_COLI_INFECTION	0.011611
WP_GLUTATHIONE_METABOLISM	0.0153741	WP_VEGFAVEGFR2_SIGNALING_PATHWAY	0.126146	WP_INTERACTIONS_BETWEEN_IMMUNE_CELLS_AND_MICRORNAS_IN_TUMOR_MICROENVIRONMENT	0.00730123	WP_FOLLICLE_STIMULATING_HORMONE_FSH_SIGNALING_PATHWAY	0.37973	WP_MONOAMINE_TRANSPORT	0.0117859
WP_NICOTINE_EFFECT_ON_DOPAMINERGIC_NEURONS	0.0153741	WP_NUCLEOTIDE_EXCISION_REPAIR_IN_XERODERMA_PIGMENTOSUM	0.127732	WP_SLEEP_REGULATION	0.00736212	WP_HOSTPATHOGEN_INTERACTION_OF_HUMAN_CORONAVIRUSES_APOPTOSIS	0.37973	WP_TCELL_ANTIGEN_RECEPTOR_TCR_PATHWAY_DURING_STAPHYLOCOCCUS_AUREUS_INFECTION	0.0119894
WP_IRINOTECAN_PATHWAY	0.0162711	WP_DEVELOPMENT_OF_URETERIC_COLLECTION_SYSTEM	0.127879	WP_ASPIRIN_AND_MIRNAS	0.00829427	WP_BURN_WOUND_HEALING	0.380103	WP_DNA_MISMATCH_REPAIR	0.0128678
WP_BREAST_CANCER_PATHWAY	0.0164423	WP_TGFBETA_RECEPTOR_SIGNALING	0.128686	WP_WNT_SIGNALING	0.00891244	WP_AMPACTIVATED_PROTEIN_KINASE_AMPK_SIGNALING	0.382615	WP_REGULATION_OF_APOPTOSIS_BY_PARATHYROID_HORMONERELATED_PROTEIN	0.0128678
WP_CYTOKINES_AND_INFLAMMATORY_RESPONSE	0.0174389	WP_PANCREATIC_ADENOCARCINOMA_PATHWAY	0.129375	WP_PATHWAYS_AFFECTED_IN_ADENOID_CYSTIC_CARCINOMA	0.00899683	WP_HEMATOPOIETIC_STEM_CELL_DIFFERENTIATION	0.382615	WP_PROXIMAL_TUBULE_TRANSPORT	0.0132509
WP_MAMMALIAN_DISORDER_OF_SEXUAL_DEVELOPMENT	0.0175695	WP_PARKINUBIQUITIN_PROTEASOMAL_SYSTEM_PATHWAY	0.129375	WP_METABOLIC_REPROGRAMMING_IN_COLON_CANCER	0.00989629	WP_PATHWAYS_AFFECTED_IN_ADENOID_CYSTIC_CARCINOMA	0.382615	WP_ATM_SIGNALING_PATHWAY	0.013772
WP_OVARIAN_INFERTILITY	0.0182455	WP_ENDOCHONDRAL_OSSIFICATION	0.131069	WP_INTERACTIONS_BETWEEN_LOXL4_AND_OXIDATIVE_STRESS_PATHWAY	0.00994527	WP_TCELL_ANTIGEN_RECEPTOR_TCR_PATHWAY_DURING_STAPHYLOCOCCUS_AUREUS_INFECTION	0.382615	WP_G_PROTEIN_SIGNALING_PATHWAYS	0.0146785
WP_PREGNANE_X_RECEPTOR_PATHWAY	0.0183624	WP_ENDOCHONDRAL_OSSIFICATION_WITH_SKELETAL_DYSPLASIAS	0.131069	WP_TAMOXIFEN_METABOLISM	0.00994527	WP_NONHOMOLOGOUS_END_JOINING	0.398964	WP_SYNAPTIC_SIGNALING_PATHWAYS_ASSOCIATED_WITH_AUTISM_SPECTRUM_DISORDER	0.0150149
WP_MEASLES_VIRUS_INFECTION	0.0185373	WP_HAIR_FOLLICLE_DEVELOPMENT_CYTODIFFERENTIATION_PART_3_OF_3	0.132158	WP_RAS_AND_BRADYKININ_PATHWAYS_IN_COVID19	0.0107492	WP_EXTRACELLULAR_VESICLEMEDIATED_SIGNALING_IN_RECIPIENT_CELLS	0.40116	WP_BURN_WOUND_HEALING	0.0157467
WP_MITOCHONDRIAL_COMPLEX_I_ASSEMBLY_MODEL_OXPHOS_SYSTEM	0.0206967	WP_ONCOSTATIN_M_SIGNALING_PATHWAY	0.132832	WP_3Q29_COPY_NUMBER_VARIATION_SYNDROME	0.0118956	WP_GLYCEROPHOSPHOLIPID_BIOSYNTHETIC_PATHWAY	0.40116	WP_ARRHYTHMOGENIC_RIGHT_VENTRICULAR_CARDIOMYOPATHY	0.0159429
WP_NOCGMPPKG_MEDIATED_NEUROPROTECTION	0.0207911	WP_CELL_CYCLE	0.146969	WP_CORI_CYCLE	0.0129194	WP_NANOPARTICLEMEDIATED_ACTIVATION_OF_RECEPTOR_SIGNALING	0.40116	WP_DEVELOPMENT_AND_HETEROGENEITY_OF_THE_ILC_FAMILY	0.0168769
WP_GLYCOGEN_SYNTHESIS_AND_DEGRADATION	0.0212247	WP_SMALL_CELL_LUNG_CANCER	0.16427	WP_FATTY_ACID_OMEGAOXIDATION	0.0129194	WP_SPHINGOLIPID_PATHWAY	0.40116	WP_NSP1_FROM_SARSCOV2_INHIBITS_TRANSLATION_INITIATION_IN_THE_HOST_CELL	0.017608
WP_MITOCHONDRIAL_GENE_EXPRESSION	0.0220423	WP_GASTRIC_CANCER_NETWORK_2	0.168279	WP_GENES_TARGETED_BY_MIRNAS_IN_ADIPOCYTES	0.0129194	WP_CANNABINOID_RECEPTOR_SIGNALING	0.401616	WP_FRAGILE_X_SYNDROME	0.0183454
WP_RAS_SIGNALING	0.0225617	WP_IL17_SIGNALING_PATHWAY	0.168279	WP_PROTEOGLYCAN_BIOSYNTHESIS	0.0129194	WP_GASTRIC_CANCER_NETWORK_1	0.401616	WP_CARDIAC_HYPERTROPHIC_RESPONSE	0.0184656
WP_FARNESOID_X_RECEPTOR_PATHWAY	0.0235264	WP_MAMMARY_GLAND_DEVELOPMENT_PATHWAY_PREGNANCY_AND_LACTATION_STAGE_3_OF_4	0.168279	WP_TRANSCRIPTIONAL_CASCADE_REGULATING_ADIPOGENESIS	0.0140618	WP_CONSTITUTIVE_ANDROSTANE_RECEPTOR_PATHWAY	0.402767	WP_LET7_INHIBITION_OF_ES_CELL_REPROGRAMMING	0.0197829
WP_SLEEP_REGULATION	0.0260449	WP_MONOAMINE_GPCRS	0.168279	WP_ZINC_HOMEOSTASIS	0.0141335	WP_INFLAMMATORY_RESPONSE_PATHWAY	0.402767	WP_TYPE_II_DIABETES_MELLITUS	0.0200611
WP_ALTERNATIVE_PATHWAY_OF_FETAL_ANDROGEN_SYNTHESIS	0.0267171	WP_PREGNANE_X_RECEPTOR_PATHWAY	0.168279	WP_NETRINUNC5B_SIGNALING_PATHWAY	0.0150204	WP_PATHOGENESIS_OF_SARSCOV2_MEDIATED_BY_NSP9NSP10_COMPLEX	0.402767	WP_REGULATION_OF_ACTIN_CYTOSKELETON	0.0206033
WP_CELLTYPE_DEPENDENT_SELECTIVITY_OF_CCK2R_SIGNALING	0.0267171	WP_REGUCALCIN_IN_PROXIMAL_TUBULE_EPITHELIAL_KIDNEY_CELLS	0.168279	WP_ANTIVIRAL_AND_ANTIINFLAMMATORY_EFFECTS_OF_NRF2_ON_SARSCOV2_PATHWAY	0.0150979	WP_22Q112_COPY_NUMBER_VARIATION_SYNDROME	0.40439	WP_GPCRS_CLASS_C_METABOTROPIC_GLUTAMATE_PHEROMONE	0.020678
WP_INCLUSION_BODY_MYOSITIS	0.0267171	WP_SELECTIVE_EXPRESSION_OF_CHEMOKINE_RECEPTORS_DURING_TCELL_POLARIZATION	0.168279	WP_DIFFERENTIATION_OF_WHITE_AND_BROWN_ADIPOCYTE	0.015166	WP_ENDOTHELIN_PATHWAYS	0.404574	WP_PKCGAMMA_CALCIUM_SIGNALING_PATHWAY_IN_ATAXIA	0.020678
WP_CONSTITUTIVE_ANDROSTANE_RECEPTOR_PATHWAY	0.027361	WP_CANONICAL_AND_NONCANONICAL_NOTCH_SIGNALING	0.168638	WP_STRIATED_MUSCLE_CONTRACTION_PATHWAY	0.0152083	WP_FATTY_ACID_BETAOXIDATION	0.404574	WP_OXIDATIVE_DAMAGE_RESPONSE	0.0211052
WP_GPR143_IN_MELANOCYTES_AND_RETINAL_PIGMENT_EPITHELIUM_CELLS	0.027361	WP_COHESIN_COMPLEX_CORNELIA_DE_LANGE_SYNDROME	0.169825	WP_FLUOROPYRIMIDINE_ACTIVITY	0.0157754	WP_GASTRIC_CANCER_NETWORK_2	0.404574	WP_VITAMIN_B12_METABOLISM	0.0211052
WP_INFLAMMATORY_RESPONSE_PATHWAY	0.027361	WP_MIRNA_REGULATION_OF_P53_PATHWAY_IN_PROSTATE_CANCER	0.169825	WP_PROSTAGLANDIN_AND_LEUKOTRIENE_METABOLISM_IN_SENESCENCE	0.0157754	WP_PREGNANE_X_RECEPTOR_PATHWAY	0.404574	WP_HIPPOMERLIN_SIGNALING_DYSREGULATION	0.0227894
WP_TYPE_I_INTERFERON_INDUCTION_AND_SIGNALING_DURING_SARSCOV2_INFECTION	0.027361	WP_CANCER_IMMUNOTHERAPY_BY_PD1_BLOCKADE	0.171804	WP_EXTRACELLULAR_VESICLES_IN_THE_CROSSTALK_OF_CARDIAC_CELLS	0.0159249	WP_PURINERGIC_SIGNALING	0.404574	WP_AMYOTROPHIC_LATERAL_SCLEROSIS_ALS	0.0233998
WP_EPITHELIAL_TO_MESENCHYMAL_TRANSITION_IN_COLORECTAL_CANCER	0.0276379	WP_ETHANOL_EFFECTS_ON_HISTONE_MODIFICATIONS	0.171804	WP_FAMILIAL_PARTIAL_LIPODYSTROPHY_FPLD	0.0162727	WP_SELECTIVE_EXPRESSION_OF_CHEMOKINE_RECEPTORS_DURING_TCELL_POLARIZATION	0.404574	WP_METAPATHWAY_BIOTRANSFORMATION_PHASE_I_AND_II	0.0249673
WP_REGULATION_OF_ACTIN_CYTOSKELETON	0.0279455	WP_NUCLEAR_RECEPTORS_IN_LIPID_METABOLISM_AND_TOXICITY	0.171804	WP_TRANSCRIPTION_FACTOR_REGULATION_IN_ADIPOGENESIS	0.0162727	WP_CANONICAL_AND_NONCANONICAL_NOTCH_SIGNALING	0.406995	WP_IL10_ANTIINFLAMMATORY_SIGNALING_PATHWAY	0.0259774
WP_MEVALONATE_ARM_OF_CHOLESTEROL_BIOSYNTHESIS_PATHWAY	0.0280499	WP_RAS_AND_BRADYKININ_PATHWAYS_IN_COVID19	0.171804	WP_HAIR_FOLLICLE_DEVELOPMENT_CYTODIFFERENTIATION_PART_3_OF_3	0.0163184	WP_MAPK_CASCADE	0.406995	WP_EBSTEINBARR_VIRUS_LMP1_SIGNALING	0.0265913
WP_OSTEOBLAST_SIGNALING	0.0280499	WP_FOCAL_ADHESION_PI3KAKTMTORSIGNALING_PATHWAY	0.174541	WP_EUKARYOTIC_TRANSCRIPTION_INITIATION	0.0163285	WP_TRIACYLGLYCERIDE_SYNTHESIS	0.409991	WP_LTF_DANGER_SIGNAL_RESPONSE_PATHWAY	0.0265913
WP_RENINANGIOTENSINALDOSTERONE_SYSTEM_RAAS	0.0288652	WP_FACTORS_AND_PATHWAYS_AFFECTING_INSULINLIKE_GROWTH_FACTOR_IGF1AKT_SIGNALING	0.174544	WP_NOTCH_SIGNALING_PATHWAY	0.0188561	WP_CANCER_IMMUNOTHERAPY_BY_PD1_BLOCKADE	0.413525	WP_COMPLEMENT_ACTIVATION	0.0267781
WP_ADIPOGENESIS	0.0298144	WP_LEUKOCYTEINTRINSIC_HIPPO_PATHWAY_FUNCTIONS	0.174544	WP_COPPER_HOMEOSTASIS	0.0201568	WP_MITOCHONDRIAL_COMPLEX_IV_ASSEMBLY	0.413525	WP_ENDOTHELIN_PATHWAYS	0.0268865
WP_REGULATION_OF_APOPTOSIS_BY_PARATHYROID_HORMONERELATED_PROTEIN	0.0298315	WP_PRION_DISEASE_PATHWAY	0.174544	WP_TRANSLATION_FACTORS	0.0201568	WP_NUCLEAR_RECEPTORS_IN_LIPID_METABOLISM_AND_TOXICITY	0.413525	WP_PURINERGIC_SIGNALING	0.0268865
WP_G1_TO_S_CELL_CYCLE_CONTROL	0.030106	WP_HEAD_AND_NECK_SQUAMOUS_CELL_CARCINOMA	0.174811	WP_ESTROGEN_METABOLISM	0.0207888	WP_VITAMIN_D_RECEPTOR_PATHWAY	0.415848	WP_SELECTIVE_EXPRESSION_OF_CHEMOKINE_RECEPTORS_DURING_TCELL_POLARIZATION	0.0268865
WP_ATM_SIGNALING_PATHWAY	0.0316286	WP_LEPTIN_SIGNALING_PATHWAY	0.174811	WP_NEPHROGENESIS	0.0207888	WP_LEPTIN_SIGNALING_PATHWAY	0.416949	WP_APOPTOSISRELATED_NETWORK_DUE_TO_ALTERED_NOTCH3_IN_OVARIAN_CANCER	0.0279213
WP_OSTEOBLAST_DIFFERENTIATION_AND_RELATED_DISEASES	0.0363207	WP_SARSCOV2_INNATE_IMMUNITY_EVASION_AND_CELLSPECIFIC_IMMUNE_RESPONSE	0.174811	WP_HEPATITIS_B_INFECTION	0.0213173	WP_SLEEP_REGULATION	0.41756	WP_BIOMARKERS_FOR_PYRIMIDINE_METABOLISM_DISORDERS	0.0281733
WP_DRUG_INDUCTION_OF_BILE_ACID_PATHWAY	0.0363733	WP_DISRUPTION_OF_POSTSYNAPTIC_SIGNALING_BY_CNV	0.178011	WP_DEVELOPMENT_AND_HETEROGENEITY_OF_THE_ILC_FAMILY	0.021492	WP_IMMUNE_RESPONSE_TO_TUBERCULOSIS	0.422061	WP_DISORDERS_OF_FOLATE_METABOLISM_AND_TRANSPORT	0.0281733
WP_SMALL_LIGAND_GPCRS	0.0363733	WP_OVERVIEW_OF_INTERFERONSMEDIATED_SIGNALING_PATHWAY	0.178011	WP_OVERVIEW_OF_INTERFERONSMEDIATED_SIGNALING_PATHWAY	0.021492	WP_OVERVIEW_OF_INTERFERONSMEDIATED_SIGNALING_PATHWAY	0.422061	WP_OVERLAP_BETWEEN_SIGNAL_TRANSDUCTION_PATHWAYS_CONTRIBUTING_TO_LMNA_LAMINOPATHIES	0.0283476
WP_INSULIN_SIGNALING	0.0379908	WP_PHOTODYNAMIC_THERAPYINDUCED_HIF1_SURVIVAL_SIGNALING	0.178011	WP_FATTY_ACID_BETAOXIDATION	0.0228659	WP_ALANINE_AND_ASPARTATE_METABOLISM	0.42616	WP_NIPBL_ROLE_IN_DNA_DAMAGE_CORNELIA_DE_LANGE_SYNDROME	0.0294092
WP_MIRNAS_INVOLVED_IN_DNA_DAMAGE_RESPONSE	0.0390549	WP_PARKINSONS_DISEASE_PATHWAY	0.178303	WP_MAMMARY_GLAND_DEVELOPMENT_PATHWAY_PREGNANCY_AND_LACTATION_STAGE_3_OF_4	0.0228659	WP_GASTRIC_ACID_PRODUCTION	0.42616	WP_SOMATIC_SEX_DETERMINATION	0.0294092
WP_RETT_SYNDROME_CAUSING_GENES	0.0390549	WP_GLIOBLASTOMA_SIGNALING_PATHWAYS	0.180045	WP_MONOAMINE_GPCRS	0.0228659	WP_TRANSCRIPTION_FACTORS_REGULATE_MIRNAS_RELATED_TO_CARDIAC_HYPERTROPHY	0.42616	WP_OXIDATIVE_STRESS_RESPONSE	0.0294974
WP_EICOSANOID_METABOLISM_VIA_CYCLOOXYGENASES_COX	0.0393049	WP_COPPER_HOMEOSTASIS	0.182256	WP_PREGNANE_X_RECEPTOR_PATHWAY	0.0228659	WP_RESISTIN_AS_A_REGULATOR_OF_INFLAMMATION	0.432331	WP_METHIONINE_DE_NOVO_AND_SALVAGE_PATHWAY	0.0304854
WP_TYPE_II_DIABETES_MELLITUS	0.0393049	WP_NRP1TRIGGERED_SIGNALING_PATHWAYS_IN_PANCREATIC_CANCER	0.182256	WP_BLOOD_CLOTTING_CASCADE	0.0232444	WP_RETINOBLASTOMA_GENE_IN_CANCER	0.441359	WP_CORI_CYCLE	0.0305814
WP_GENES_ASSOCIATED_WITH_THE_DEVELOPMENT_OF_RHEUMATOID_ARTHRITIS	0.0393946	WP_TYPE_II_INTERFERON_SIGNALING_IFNG	0.182256	WP_CELLS_AND_MOLECULES_INVOLVED_IN_LOCAL_ACUTE_INFLAMMATORY_RESPONSE	0.0232444	WP_PANCREATIC_ADENOCARCINOMA_PATHWAY	0.443217	WP_FATTY_ACID_OMEGAOXIDATION	0.0305814
WP_CORTICOTROPINRELEASING_HORMONE_SIGNALING_PATHWAY	0.0428729	WP_NOTCH_SIGNALING	0.182263	WP_UREA_CYCLE_AND_ASSOCIATED_PATHWAYS	0.0232444	WP_PARKINUBIQUITIN_PROTEASOMAL_SYSTEM_PATHWAY	0.443217	WP_MITOCHONDRIAL_GENE_EXPRESSION	0.0305814
WP_BIOTIN_METABOLISM_INCLUDING_IEMS	0.0445091	WP_GLUTATHIONE_METABOLISM	0.183033	WP_GASTRIC_ACID_PRODUCTION	0.0234656	WP_MBDNF_AND_PROBDNF_REGULATION_OF_GABA_NEUROTRANSMISSION	0.44408	WP_NANOMATERIAL_INDUCED_APOPTOSIS	0.0305814
WP_GASTRIC_ACID_PRODUCTION	0.0445091	WP_MET_IN_TYPE_1_PAPILLARY_RENAL_CELL_CARCINOMA	0.185297	WP_LNCRNAMEDIATED_MECHANISMS_OF_THERAPEUTIC_RESISTANCE	0.0234656	WP_NEURAL_CREST_CELL_MIGRATION_DURING_DEVELOPMENT	0.44408	WP_GENES_ASSOCIATED_WITH_THE_DEVELOPMENT_OF_RHEUMATOID_ARTHRITIS	0.0309938
WP_LEPTIN_AND_ADIPONECTIN	0.0445091	WP_MIRNA_REGULATION_OF_PROSTATE_CANCER_SIGNALING_PATHWAYS	0.187286	WP_7OXOC_AND_7BETAHC_PATHWAYS	0.0236315	WP_TCELL_RECEPTOR_TCR_SIGNALING_PATHWAY	0.447697	WP_AMPACTIVATED_PROTEIN_KINASE_AMPK_SIGNALING	0.0319552
WP_ARYL_HYDROCARBON_RECEPTOR_PATHWAY_WP2873	0.0465724	WP_OXIDATIVE_DAMAGE_RESPONSE	0.187286	WP_GLUCURONIDATION	0.0236315	WP_BMP2WNT4FOXO1_PATHWAY_IN_PRIMARY_ENDOMETRIAL_STROMAL_CELL_DIFFERENTIATION	0.452127	WP_EXERCISEINDUCED_CIRCADIAN_REGULATION	0.0326101
WP_ARYL_HYDROCARBON_RECEPTOR_PATHWAY_WP2586	0.0468231	WP_CALCIUM_REGULATION_IN_CARDIAC_CELLS	0.194756	WP_HEART_DEVELOPMENT	0.025339	WP_HOMOLOGOUS_RECOMBINATION	0.452127	WP_CANCER_IMMUNOTHERAPY_BY_PD1_BLOCKADE	0.0343125
WP_MICROGLIA_PATHOGEN_PHAGOCYTOSIS_PATHWAY	0.0487669	WP_NEUROINFLAMMATION	0.203441	WP_TOLLLIKE_RECEPTOR_SIGNALING_PATHWAY	0.0259886	WP_MFAP5MEDIATED_OVARIAN_CANCER_CELL_MOTILITY_AND_INVASIVENESS	0.452127	WP_RAS_AND_BRADYKININ_PATHWAYS_IN_COVID19	0.0343125
WP_ANDROGEN_RECEPTOR_SIGNALING_PATHWAY	0.0492627	WP_TRANSCRIPTIONAL_CASCADE_REGULATING_ADIPOGENESIS	0.203441	WP_HOMOLOGOUS_RECOMBINATION	0.0270772	WP_RALA_DOWNSTREAM_REGULATED_GENES	0.452127	WP_DDX1_AS_A_REGULATORY_COMPONENT_OF_THE_DROSHA_MICROPROCESSOR	0.0346505
WP_PURINE_METABOLISM	0.050669	WP_NRF2_PATHWAY	0.215775	WP_INTEGRINMEDIATED_CELL_ADHESION	0.0277023	WP_SRF_AND_MIRS_IN_SMOOTH_MUSCLE_DIFFERENTIATION_AND_PROLIFERATION	0.452127	WP_HIF1A_AND_PPARG_REGULATION_OF_GLYCOLYSIS	0.0346505
WP_ALZHEIMERS_DISEASE_AND_MIRNA_EFFECTS	0.0518722	WP_THYROID_HORMONES_PRODUCTION_AND_PERIPHERAL_DOWNSTREAM_SIGNALING_EFFECTS	0.216084	WP_WNT_SIGNALING_IN_KIDNEY_DISEASE	0.0279121	WP_EGFEGFR_SIGNALING_PATHWAY	0.455039	WP_MACROPHAGE_MARKERS	0.0346505
WP_HEPATITIS_B_INFECTION	0.0521043	WP_G_PROTEIN_SIGNALING_PATHWAYS	0.219668	WP_ENDODERM_DIFFERENTIATION	0.0280044	WP_IL2_SIGNALING_PATHWAY	0.457075	WP_FOCAL_ADHESION	0.0347025
WP_AMYOTROPHIC_LATERAL_SCLEROSIS_ALS	0.0526844	WP_THYMIC_STROMAL_LYMPHOPOIETIN_TSLP_SIGNALING_PATHWAY	0.228059	WP_MBDNF_AND_PROBDNF_REGULATION_OF_GABA_NEUROTRANSMISSION	0.0281576	WP_OREXIN_RECEPTOR_PATHWAY	0.457148	WP_HAIR_FOLLICLE_DEVELOPMENT_CYTODIFFERENTIATION_PART_3_OF_3	0.035052
WP_FATTY_ACID_BETAOXIDATION	0.052845	WP_PRADERWILLI_AND_ANGELMAN_SYNDROME	0.240794	WP_CIRCADIAN_RHYTHM_GENES	0.0287766	WP_NEURAL_CREST_CELL_MIGRATION_IN_CANCER	0.463974	WP_GLYCOSAMINOGLYCAN_DEGRADATION	0.0360946
WP_APOPTOSIS	0.0537823	WP_STEROL_REGULATORY_ELEMENTBINDING_PROTEINS_SREBP_SIGNALING	0.240794	WP_NUCLEAR_RECEPTORS_IN_LIPID_METABOLISM_AND_TOXICITY	0.0306268	WP_OLIGODENDROCYTE_SPECIFICATION_AND_DIFFERENTIATION_LEADING_TO_MYELIN_COMPONENTS_FOR_CNS	0.471105	WP_LIPID_PARTICLES_COMPOSITION	0.0367888
WP_TCELL_ACTIVATION_SARSCOV2	0.0548634	WP_MELANOMA	0.24233	WP_FACTORS_AND_PATHWAYS_AFFECTING_INSULINLIKE_GROWTH_FACTOR_IGF1AKT_SIGNALING	0.0309935	WP_APOPTOSIS_MODULATION_AND_SIGNALING	0.475269	WP_CILIARY_LANDSCAPE	0.0370594
WP_GLUCURONIDATION	0.0564922	WP_LUNG_FIBROSIS	0.244267	WP_MAP3K1_ROLE_IN_PROMOTING_AND_BLOCKING_GONADAL_DETERMINATION	0.032293	WP_MEVALONATE_ARM_OF_CHOLESTEROL_BIOSYNTHESIS_PATHWAY	0.47692	WP_NUCLEAR_RECEPTORS_METAPATHWAY	0.0374561
WP_VITAMIN_D_IN_INFLAMMATORY_DISEASES	0.0564922	WP_REGULATION_OF_ACTIN_CYTOSKELETON	0.248344	WP_METABOLIC_PATHWAY_OF_LDL_HDL_AND_TG_INCLUDING_DISEASES	0.032293	WP_OSTEOBLAST_SIGNALING	0.47692	WP_DOPAMINERGIC_NEUROGENESIS	0.0379462
WP_GLYCOSAMINOGLYCAN_DEGRADATION	0.056642	WP_CYSTEINE_AND_METHIONINE_CATABOLISM	0.252333	WP_PROXIMAL_TUBULE_TRANSPORT	0.0324048	WP_ATM_SIGNALING_PATHWAY	0.478447	WP_ESTROGEN_RECEPTOR_PATHWAY	0.0386832
WP_OSTEOCLAST_SIGNALING	0.056642	WP_DISORDERS_OF_FOLATE_METABOLISM_AND_TRANSPORT	0.252333	WP_APOPTOSISRELATED_NETWORK_DUE_TO_ALTERED_NOTCH3_IN_OVARIAN_CANCER	0.0325064	WP_THERMOGENESIS	0.49251	WP_MFAP5MEDIATED_OVARIAN_CANCER_CELL_MOTILITY_AND_INVASIVENESS	0.0386832
WP_SEROTONIN_AND_ANXIETY	0.056642	WP_COMPLEMENT_SYSTEM	0.254504	WP_SARS_CORONAVIRUS_AND_INNATE_IMMUNITY	0.0330826	WP_TCELL_ACTIVATION_SARSCOV2	0.493394	WP_WNT_SIGNALING_PATHWAY_AND_PLURIPOTENCY	0.0403519
WP_DEREGULATION_OF_RAB_AND_RAB_EFFECTOR_GENES_IN_BLADDER_CANCER	0.0571507	WP_ANGIOTENSIN_II_RECEPTOR_TYPE_1_PATHWAY	0.257187	WP_EICOSANOID_METABOLISM_VIA_LIPOOXYGENASES_LOX	0.0336294	WP_NEURAL_CREST_DIFFERENTIATION	0.498622	WP_COMPLEMENT_SYSTEM_IN_NEURONAL_DEVELOPMENT_AND_PLASTICITY	0.041954
WP_TRYPTOPHAN_CATABOLISM_LEADING_TO_NAD_PRODUCTION	0.0571507	WP_GLYCEROLIPIDS_AND_GLYCEROPHOSPHOLIPIDS	0.257187	WP_INFLAMMATORY_RESPONSE_PATHWAY	0.0336294	WP_BIOMARKERS_FOR_PYRIMIDINE_METABOLISM_DISORDERS	0.500594	WP_15Q133_COPY_NUMBER_VARIATION_SYNDROME	0.0422643
WP_CLASSICAL_PATHWAY_OF_STEROIDOGENESIS_WITH_GLUCOCORTICOID_AND_MINERALOCORTICOID_METABOLISM	0.0585066	WP_MAMMALIAN_DISORDER_OF_SEXUAL_DEVELOPMENT	0.257187	WP_LTF_DANGER_SIGNAL_RESPONSE_PATHWAY	0.0336294	WP_DISORDERS_OF_FOLATE_METABOLISM_AND_TRANSPORT	0.500594	WP_GDNFRET_SIGNALING_AXIS	0.0422643
WP_1Q211_COPY_NUMBER_VARIATION_SYNDROME	0.058606	WP_METASTATIC_BRAIN_TUMOR	0.257187	WP_MTHFR_DEFICIENCY	0.0336294	WP_DOPAMINE_METABOLISM	0.500594	WP_PROGERIAASSOCIATED_LIPODYSTROPHY	0.0422643
WP_EXTRACELLULAR_VESICLES_IN_THE_CROSSTALK_OF_CARDIAC_CELLS	0.058606	WP_RELATIONSHIP_BETWEEN_INFLAMMATION_COX2_AND_EGFR	0.257187	WP_DNA_REPAIR_PATHWAYS_FULL_NETWORK	0.034156	WP_OMEGA3_OMEGA6_FATTY_ACID_SYNTHESIS	0.500594	WP_NRF2_PATHWAY	0.0425587
WP_INTERACTIONS_BETWEEN_IMMUNE_CELLS_AND_MICRORNAS_IN_TUMOR_MICROENVIRONMENT	0.0593031	WP_SPHINGOLIPID_METABOLISM_INTEGRATED_PATHWAY	0.257187	WP_ACE_INHIBITOR_PATHWAY	0.034362	WP_SEROTONIN_AND_ANXIETYRELATED_EVENTS	0.500594	WP_CHOLESTEROL_BIOSYNTHESIS_WITH_SKELETAL_DYSPLASIAS	0.044075
WP_MECP2_AND_ASSOCIATED_RETT_SYNDROME	0.0597219	WP_7OXOC_AND_7BETAHC_PATHWAYS	0.257971	WP_DEGRADATION_PATHWAY_OF_SPHINGOLIPIDS_INCLUDING_DISEASES	0.034362	WP_TRANSCRIPTIONAL_ACTIVATION_BY_NRF2_IN_RESPONSE_TO_PHYTOCHEMICALS	0.500594	WP_CLASSICAL_PATHWAY_OF_STEROIDOGENESIS_WITH_GLUCOCORTICOID_AND_MINERALOCORTICOID_METABOLISM	0.0451904
WP_HIF1A_AND_PPARG_REGULATION_OF_GLYCOLYSIS	0.0598164	WP_GPCRS_CLASS_B_SECRETINLIKE	0.257971	WP_FATTY_ACID_TRANSPORTERS	0.034362	WP_VITAMIN_D_METABOLISM	0.500594	WP_FATTY_ACID_TRANSPORTERS	0.0475271
WP_CELLS_AND_MOLECULES_INVOLVED_IN_LOCAL_ACUTE_INFLAMMATORY_RESPONSE	0.0599714	WP_HOSTPATHOGEN_INTERACTION_OF_HUMAN_CORONAVIRUSES_APOPTOSIS	0.257971	WP_OVERVIEW_OF_NANOPARTICLE_EFFECTS	0.0348411	WP_FOCAL_ADHESION	0.507044	WP_ONECARBON_METABOLISM	0.0477499
WP_MYOMETRIAL_RELAXATION_AND_CONTRACTION_PATHWAYS	0.0653712	WP_VITAMIN_D_IN_INFLAMMATORY_DISEASES	0.257971	WP_CONGENITAL_GENERALIZED_LIPODYSTROPHY_CGL	0.0350907	WP_RETT_SYNDROME_CAUSING_GENES	0.509479	WP_NEPHROGENESIS	0.0478593
WP_DISRUPTION_OF_POSTSYNAPTIC_SIGNALING_BY_CNV	0.0669689	WP_MIRNA_TARGETS_IN_ECM_AND_MEMBRANE_RECEPTORS	0.258666	WP_EDA_SIGNALING_IN_HAIR_FOLLICLE_DEVELOPMENT	0.0350907	WP_TNFRELATED_WEAK_INDUCER_OF_APOPTOSIS_TWEAK_SIGNALING_PATHWAY	0.509479	WP_NITRIC_OXIDE_METABOLISM_IN_CYSTIC_FIBROSIS	0.0478593
WP_TLR4_SIGNALING_AND_TOLERANCE	0.0669689	WP_IL3_SIGNALING_PATHWAY	0.259023	WP_GPCRS_CLASS_C_METABOTROPIC_GLUTAMATE_PHEROMONE	0.0350907	WP_MICROTUBULE_CYTOSKELETON_REGULATION	0.517554	WP_MYOMETRIAL_RELAXATION_AND_CONTRACTION_PATHWAYS	0.0487275
WP_THYROID_HORMONES_PRODUCTION_AND_PERIPHERAL_DOWNSTREAM_SIGNALING_EFFECTS	0.0671769	WP_1Q211_COPY_NUMBER_VARIATION_SYNDROME	0.259866	WP_ANGIOTENSIN_II_RECEPTOR_TYPE_1_PATHWAY	0.035666	WP_NUCLEOTIDE_EXCISION_REPAIR	0.517554	WP_PHOTODYNAMIC_THERAPYINDUCED_AP1_SURVIVAL_SIGNALING	0.0496312
WP_HIPPOMERLIN_SIGNALING_DYSREGULATION	0.0676815	WP_PI3KAKTMTOR_VITD3_SIGNALING	0.259866	WP_GLUCOCORTICOID_RECEPTOR_PATHWAY	0.036161	WP_ATM_SIGNALING_IN_DEVELOPMENT_AND_DISEASE	0.518769	WP_NEOVASCULARISATION_PROCESSES	0.0503977
WP_PHASE_I_BIOTRANSFORMATIONS_NON_P450	0.0724443	WP_HEPATITIS_C_AND_HEPATOCELLULAR_CARCINOMA	0.260007	WP_GLUTATHIONE_METABOLISM	0.0363676	WP_ARYL_HYDROCARBON_RECEPTOR_PATHWAY_WP2586	0.519695	WP_PROSTAGLANDIN_SIGNALING	0.0503977
WP_CORI_CYCLE	0.0731658	WP_INTERLEUKIN1_IL1_STRUCTURAL_PATHWAY	0.260007	WP_TCELL_ANTIGEN_RECEPTOR_TCR_PATHWAY_DURING_STAPHYLOCOCCUS_AUREUS_INFECTION	0.0373539	WP_FAS_LIGAND_PATHWAY_AND_STRESS_INDUCTION_OF_HEAT_SHOCK_PROTEINS	0.519695	WP_INTEGRINMEDIATED_CELL_ADHESION	0.0539276
WP_EBSTEINBARR_VIRUS_LMP1_SIGNALING	0.0740614	WP_EUKARYOTIC_TRANSCRIPTION_INITIATION	0.261598	WP_MONOAMINE_TRANSPORT	0.0388419	WP_IL4_SIGNALING_PATHWAY	0.519695	WP_T_CELL_RECEPTOR_AND_COSTIMULATORY_SIGNALING	0.0544366
WP_GASTRIC_CANCER_NETWORK_2	0.07642	WP_AUTOPHAGY	0.262806	WP_STEROID_BIOSYNTHESIS	0.0396762	WP_SYNAPTIC_VESICLE_PATHWAY	0.520685	WP_PHOTODYNAMIC_THERAPYINDUCED_NFE2L2_NRF2_SURVIVAL_SIGNALING	0.0550236
WP_TYPE_III_INTERFERON_SIGNALING	0.0781811	WP_BASE_EXCISION_REPAIR	0.262806	WP_CORTICOTROPINRELEASING_HORMONE_SIGNALING_PATHWAY	0.039731	WP_COPPER_HOMEOSTASIS	0.522007	WP_PATHWAYS_AFFECTED_IN_ADENOID_CYSTIC_CARCINOMA	0.0588208
WP_NOVEL_INTRACELLULAR_COMPONENTS_OF_RIGILIKE_RECEPTOR_RLR_PATHWAY	0.0787146	WP_EICOSANOID_METABOLISM_VIA_CYCLOOXYGENASES_COX	0.262806	WP_LIVER_X_RECEPTOR_PATHWAY	0.0410065	WP_TYPE_II_INTERFERON_SIGNALING_IFNG	0.522007	WP_HEDGEHOG_SIGNALING_PATHWAY_WP4249	0.0588298
WP_GDNFRET_SIGNALING_AXIS	0.0810678	WP_EXTRACELLULAR_VESICLEMEDIATED_SIGNALING_IN_RECIPIENT_CELLS	0.262806	WP_AMYOTROPHIC_LATERAL_SCLEROSIS_ALS	0.0422107	WP_ALTERED_GLYCOSYLATION_OF_MUC1_IN_TUMOR_MICROENVIRONMENT	0.523197	WP_EXRNA_MECHANISM_OF_ACTION_AND_BIOGENESIS	0.0589504
WP_INTRAFLAGELLAR_TRANSPORT_PROTEINS_BINDING_TO_DYNEIN	0.0810678	WP_KYNURENINE_PATHWAY_AND_LINKS_TO_CELL_SENESCENCE	0.262806	WP_NRP1TRIGGERED_SIGNALING_PATHWAYS_IN_PANCREATIC_CANCER	0.0428606	WP_BIOGENIC_AMINE_SYNTHESIS	0.523197	WP_MIRNA_BIOGENESIS	0.0589504
WP_PHOTODYNAMIC_THERAPYINDUCED_NFKB_SURVIVAL_SIGNALING	0.0812115	WP_T_CELL_RECEPTOR_AND_COSTIMULATORY_SIGNALING	0.262806	WP_NUCLEAR_RECEPTORS	0.0475115	WP_ERK_PATHWAY_IN_HUNTINGTONS_DISEASE	0.523197	WP_DISRUPTION_OF_POSTSYNAPTIC_SIGNALING_BY_CNV	0.0591189
WP_METASTATIC_BRAIN_TUMOR	0.0826958	WP_ARYL_HYDROCARBON_RECEPTOR_PATHWAY_WP2873	0.263774	WP_KYNURENINE_PATHWAY_AND_LINKS_TO_CELL_SENESCENCE	0.0475167	WP_EV_RELEASE_FROM_CARDIAC_CELLS_AND_THEIR_FUNCTIONAL_EFFECTS	0.523197	WP_PHOTODYNAMIC_THERAPYINDUCED_HIF1_SURVIVAL_SIGNALING	0.0591189
WP_LET7_INHIBITION_OF_ES_CELL_REPROGRAMMING	0.0868599	WP_NOCGMPPKG_MEDIATED_NEUROPROTECTION	0.263774	WP_TGFBETA_RECEPTOR_SIGNALING_IN_SKELETAL_DYSPLASIAS	0.0482191	WP_GPR40_PATHWAY	0.523197	WP_PHOSPHOINOSITIDES_METABOLISM	0.0650952
WP_EV_RELEASE_FROM_CARDIAC_CELLS_AND_THEIR_FUNCTIONAL_EFFECTS	0.0869081	WP_ARYL_HYDROCARBON_RECEPTOR_PATHWAY_WP2586	0.266514	WP_MIRNA_REGULATION_OF_PROSTATE_CANCER_SIGNALING_PATHWAYS	0.0496878	WP_MAJOR_RECEPTORS_TARGETED_BY_EPINEPHRINE_AND_NOREPINEPHRINE	0.523197	WP_NOTCH_SIGNALING	0.065627
WP_MAPK_PATHWAY_IN_CONGENITAL_THYROID_CANCER	0.0869081	WP_FAS_LIGAND_PATHWAY_AND_STRESS_INDUCTION_OF_HEAT_SHOCK_PROTEINS	0.266514	WP_OXIDATIVE_DAMAGE_RESPONSE	0.0496878	WP_MITOCHONDRIAL_COMPLEX_III_ASSEMBLY	0.523197	WP_FERROPTOSIS	0.0668099
WP_SOMATIC_SEX_DETERMINATION	0.0869081	WP_PHOSPHOINOSITIDES_METABOLISM	0.266514	WP_NAD_BIOSYNTHETIC_PATHWAYS	0.0512195	WP_REGULATION_OF_SISTER_CHROMATID_SEPARATION_AT_THE_METAPHASEANAPHASE_TRANSITION	0.523197	WP_SEROTONIN_RECEPTOR_2_AND_ELKSRFGATA4_SIGNALING	0.0675344
WP_CANCER_IMMUNOTHERAPY_BY_PD1_BLOCKADE	0.0916521	WP_SYNAPTIC_SIGNALING_PATHWAYS_ASSOCIATED_WITH_AUTISM_SPECTRUM_DISORDER	0.266514	WP_BIOGENIC_AMINE_SYNTHESIS	0.0515178	WP_CARDIAC_PROGENITOR_DIFFERENTIATION	0.527839	WP_BENZOAPYRENE_METABOLISM	0.0678375
WP_NUCLEAR_RECEPTORS_IN_LIPID_METABOLISM_AND_TOXICITY	0.0916521	WP_GASTRIC_CANCER_NETWORK_1	0.266727	WP_EV_RELEASE_FROM_CARDIAC_CELLS_AND_THEIR_FUNCTIONAL_EFFECTS	0.0515178	WP_ENDOPLASMIC_RETICULUM_STRESS_RESPONSE_IN_CORONAVIRUS_INFECTION	0.527839	WP_THYROID_HORMONES_PRODUCTION_AND_PERIPHERAL_DOWNSTREAM_SIGNALING_EFFECTS	0.0679892
WP_STATIN_INHIBITION_OF_CHOLESTEROL_PRODUCTION	0.0916521	WP_CONSTITUTIVE_ANDROSTANE_RECEPTOR_PATHWAY	0.271565	WP_FOXP3_IN_COVID19	0.0515178	WP_OVERLAP_BETWEEN_SIGNAL_TRANSDUCTION_PATHWAYS_CONTRIBUTING_TO_LMNA_LAMINOPATHIES	0.527839	WP_MELANOMA	0.0696251
WP_NEPHROTIC_SYNDROME	0.0946096	WP_EBSTEINBARR_VIRUS_LMP1_SIGNALING	0.271565	WP_SOMATIC_SEX_DETERMINATION	0.0515178	WP_OXIDATIVE_DAMAGE_RESPONSE	0.530359	WP_PYRIMIDINE_METABOLISM_AND_RELATED_DISEASES	0.0717017
WP_NEURAL_CREST_CELL_MIGRATION_IN_CANCER	0.0946096	WP_EICOSANOID_METABOLISM_VIA_LIPOOXYGENASES_LOX	0.271565	WP_FARNESOID_X_RECEPTOR_PATHWAY	0.0532838	WP_FERROPTOSIS	0.542963	WP_SEROTONIN_AND_ANXIETY	0.0717017
WP_KYNURENINE_PATHWAY_AND_LINKS_TO_CELL_SENESCENCE	0.103293	WP_INFLAMMATORY_RESPONSE_PATHWAY	0.271565	WP_HYPERTROPHY_MODEL	0.0532838	WP_AIRWAY_SMOOTH_MUSCLE_CELL_CONTRACTION	0.544779	WP_AMINO_ACID_METABOLISM	0.0722072
WP_TRANSCRIPTION_FACTOR_REGULATION_IN_ADIPOGENESIS	0.103293	WP_LIPID_METABOLISM_PATHWAY	0.271565	WP_METABOLISM_OF_SPINGOLIPIDS_IN_ER_AND_GOLGI_APPARATUS	0.0532838	WP_NAD_METABOLISM	0.544779	WP_CELLTYPE_DEPENDENT_SELECTIVITY_OF_CCK2R_SIGNALING	0.0730506
WP_NEUROINFLAMMATION_AND_GLUTAMATERGIC_SIGNALING	0.104678	WP_LTF_DANGER_SIGNAL_RESPONSE_PATHWAY	0.271565	WP_TYROBP_CAUSAL_NETWORK_IN_MICROGLIA	0.0537177	WP_PATHWAYS_OF_NUCLEIC_ACID_METABOLISM_AND_INNATE_IMMUNE_SENSING	0.544779	WP_HOMOLOGOUS_RECOMBINATION	0.0730506
WP_CHOLESTEROL_METABOLISM_WITH_BLOCH_AND_KANDUTSCHRUSSELL_PATHWAYS	0.108368	WP_MTHFR_DEFICIENCY	0.271565	WP_INTERACTOME_OF_POLYCOMB_REPRESSIVE_COMPLEX_2_PRC2	0.0576999	WP_PYRIMIDINE_METABOLISM_AND_RELATED_DISEASES	0.544779	WP_PURINE_METABOLISM	0.0730506
WP_DIFFERENTIATION_OF_WHITE_AND_BROWN_ADIPOCYTE	0.115885	WP_PATHOGENESIS_OF_SARSCOV2_MEDIATED_BY_NSP9NSP10_COMPLEX	0.271565	WP_NUCLEOTIDE_EXCISION_REPAIR_IN_XERODERMA_PIGMENTOSUM	0.0615138	WP_ONCOSTATIN_M_SIGNALING_PATHWAY	0.554711	WP_RALA_DOWNSTREAM_REGULATED_GENES	0.0730506
WP_NAD_BIOSYNTHETIC_PATHWAYS	0.116565	WP_FOXP3_IN_COVID19	0.276926	WP_MITOCHONDRIAL_IMMUNE_RESPONSE_TO_SARSCOV2	0.0615548	WP_MITOCHONDRIAL_COMPLEX_I_ASSEMBLY_MODEL_OXPHOS_SYSTEM	0.563452	WP_SRF_AND_MIRS_IN_SMOOTH_MUSCLE_DIFFERENTIATION_AND_PROLIFERATION	0.0730506
WP_MIR517_RELATIONSHIP_WITH_ARCN1_AND_USP1	0.117806	WP_ENDOTHELIN_PATHWAYS	0.277258	WP_ENDOCHONDRAL_OSSIFICATION	0.0622099	WP_4HYDROXYTAMOXIFEN_DEXAMETHASONE_AND_RETINOIC_ACIDS_REGULATION_OF_P27_EXPRESSION	0.565386	WP_HEAD_AND_NECK_SQUAMOUS_CELL_CARCINOMA	0.0750751
WP_MAMMARY_GLAND_DEVELOPMENT_PATHWAY_PUBERTY_STAGE_2_OF_4	0.117817	WP_TRANSSULFURATION_AND_ONECARBON_METABOLISM	0.277258	WP_ENDOCHONDRAL_OSSIFICATION_WITH_SKELETAL_DYSPLASIAS	0.0622099	WP_DEREGULATION_OF_RAB_AND_RAB_EFFECTOR_GENES_IN_BLADDER_CANCER	0.565386	WP_RETT_SYNDROME_CAUSING_GENES	0.0760524
WP_NUCLEOTIDE_EXCISION_REPAIR	0.119214	WP_PI3KAKT_SIGNALING_PATHWAY	0.279199	WP_IL6_SIGNALING_PATHWAY	0.0647281	WP_FATTY_ACID_TRANSPORTERS	0.565386	WP_B_CELL_RECEPTOR_SIGNALING_PATHWAY	0.0764373
WP_CANONICAL_NFKB_PATHWAY	0.12066	WP_EMBRYONIC_STEM_CELL_PLURIPOTENCY_PATHWAYS	0.281573	WP_DNA_DAMAGE_RESPONSE	0.0653566	WP_SULFATION_BIOTRANSFORMATION_REACTION	0.565386	WP_FOLLICLE_STIMULATING_HORMONE_FSH_SIGNALING_PATHWAY	0.0764594
WP_FTO_OBESITY_VARIANT_MECHANISM	0.12066	WP_AIRWAY_SMOOTH_MUSCLE_CELL_CONTRACTION	0.301465	WP_BENZOAPYRENE_METABOLISM	0.0660843	WP_ESTROGEN_METABOLISM	0.585062	WP_HOSTPATHOGEN_INTERACTION_OF_HUMAN_CORONAVIRUSES_APOPTOSIS	0.0764594
WP_HYPOTHETICAL_CRANIOFACIAL_DEVELOPMENT_PATHWAY	0.12066	WP_NCRNAS_INVOLVED_IN_STAT3_SIGNALING_IN_HEPATOCELLULAR_CARCINOMA	0.301465	WP_EICOSANOID_METABOLISM_VIA_CYTOCHROME_P450_MONOOXYGENASES_PATHWAY	0.0660843	WP_MFAP5_EFFECT_ON_PERMEABILITY_AND_MOTILITY_OF_ENDOTHELIAL_CELLS_VIA_CYTOSKELETON_REARRANGEMENT	0.585062	WP_ADIPOGENESIS	0.0766543
WP_METABOLISM_OF_ALPHALINOLENIC_ACID	0.12066	WP_NSP1_FROM_SARSCOV2_INHIBITS_TRANSLATION_INITIATION_IN_THE_HOST_CELL	0.301465	WP_PENTOSE_PHOSPHATE_PATHWAY_IN_SENESCENT_CELLS	0.0660843	WP_MYD88_DISTINCT_INPUTOUTPUT_PATHWAY	0.585062	WP_TCELL_RECEPTOR_TCR_SIGNALING_PATHWAY	0.07868
WP_TGFBETA_SIGNALING_PATHWAY	0.120711	WP_PATHWAYS_OF_NUCLEIC_ACID_METABOLISM_AND_INNATE_IMMUNE_SENSING	0.301465	WP_UREA_CYCLE_AND_RELATED_DISEASES	0.0660843	WP_NEPHROGENESIS	0.585062	WP_NUCLEAR_RECEPTORS_IN_LIPID_METABOLISM_AND_TOXICITY	0.0794435
WP_ATM_SIGNALING_IN_DEVELOPMENT_AND_DISEASE	0.121888	WP_CARDIAC_HYPERTROPHIC_RESPONSE	0.323849	WP_PHOTODYNAMIC_THERAPYINDUCED_UNFOLDED_PROTEIN_RESPONSE	0.0676335	WP_REGULATION_OF_WNT_BCATENIN_SIGNALING_BY_SMALL_MOLECULE_COMPOUNDS	0.585062	WP_STATIN_INHIBITION_OF_CHOLESTEROL_PRODUCTION	0.0794435
WP_NUCLEOTIDE_METABOLISM	0.123046	WP_4HYDROXYTAMOXIFEN_DEXAMETHASONE_AND_RETINOIC_ACIDS_REGULATION_OF_P27_EXPRESSION	0.325856	WP_NEPHROTIC_SYNDROME	0.075581	WP_SEROTONIN_RECEPTOR_467_AND_NR3C_SIGNALING	0.585062	WP_SMALL_CELL_LUNG_CANCER	0.0806734
WP_BENZOAPYRENE_METABOLISM	0.123804	WP_RAC1PAK1P38MMP2_PATHWAY	0.325923	WP_GENES_ASSOCIATED_WITH_THE_DEVELOPMENT_OF_RHEUMATOID_ARTHRITIS	0.0762178	WP_PRADERWILLI_AND_ANGELMAN_SYNDROME	0.585541	WP_EPITHELIAL_TO_MESENCHYMAL_TRANSITION_IN_COLORECTAL_CANCER	0.080893
WP_GAMMAGLUTAMYL_CYCLE_FOR_THE_BIOSYNTHESIS_AND_DEGRADATION_OF_GLUTATHIONE_INCLUDING_DISEASES	0.123804	WP_NOVEL_INTRACELLULAR_COMPONENTS_OF_RIGILIKE_RECEPTOR_RLR_PATHWAY	0.327559	WP_IL7_SIGNALING_PATHWAY	0.0762178	WP_PRIMARY_FOCAL_SEGMENTAL_GLOMERULOSCLEROSIS_FSGS	0.585541	WP_FGF23_SIGNALING_IN_HYPOPHOSPHATEMIC_RICKETS_AND_RELATED_DISORDERS	0.0875047
WP_NAD_BIOSYNTHESIS_II_FROM_TRYPTOPHAN	0.123804	WP_7Q1123_COPY_NUMBER_VARIATION_SYNDROME	0.329561	WP_PHOSPHOINOSITIDES_METABOLISM	0.076887	WP_PROLACTIN_SIGNALING_PATHWAY	0.585852	WP_APOPTOSIS	0.0889005
WP_CANONICAL_AND_NONCANONICAL_NOTCH_SIGNALING	0.124815	WP_HEMATOPOIETIC_STEM_CELL_DIFFERENTIATION	0.329645	WP_CANCER_IMMUNOTHERAPY_BY_CTLA4_BLOCKADE	0.0793908	WP_ARRHYTHMOGENIC_RIGHT_VENTRICULAR_CARDIOMYOPATHY	0.58639	WP_MELATONIN_METABOLISM_AND_EFFECTS	0.0891485
WP_ONECARBON_METABOLISM	0.124815	WP_BENZENE_METABOLISM	0.330224	WP_DRUG_INDUCTION_OF_BILE_ACID_PATHWAY	0.0793908	WP_SARSCOV2_INNATE_IMMUNITY_EVASION_AND_CELLSPECIFIC_IMMUNE_RESPONSE	0.588121	WP_HEART_DEVELOPMENT	0.0897946
WP_OXIDATIVE_STRESS_RESPONSE	0.124815	WP_GABA_METABOLISM_AKA_GHB	0.330224	WP_NITRIC_OXIDE_METABOLISM_IN_CYSTIC_FIBROSIS	0.0793908	WP_CYTOSOLIC_DNASENSING_PATHWAY	0.594015	WP_MATRIX_METALLOPROTEINASES	0.0897946
WP_EFFECT_OF_PROGERIN_ON_GENES_INVOLVED_IN_HUTCHINSONGILFORD_PROGERIA_SYNDROME	0.125937	WP_MED_AND_PSEUDOACHONDROPLASIA_GENES	0.330224	WP_SMALL_LIGAND_GPCRS	0.0793908	WP_EGFR_TYROSINE_KINASE_INHIBITOR_RESISTANCE	0.598069	WP_OVARIAN_INFERTILITY	0.0920199
WP_GENES_TARGETED_BY_MIRNAS_IN_ADIPOCYTES	0.127046	WP_SULINDAC_METABOLIC_PATHWAY	0.330224	WP_BILE_ACIDS_SYNTHESIS_AND_ENTEROHEPATIC_CIRCULATION	0.0795567	WP_GENES_TARGETED_BY_MIRNAS_IN_ADIPOCYTES	0.603848	WP_CORTICOTROPINRELEASING_HORMONE_SIGNALING_PATHWAY	0.0931241
WP_CARDIAC_HYPERTROPHIC_RESPONSE	0.127336	WP_GABA_RECEPTOR_SIGNALING	0.336233	WP_FAMILIAL_HYPERLIPIDEMIA_TYPE_3	0.0795567	WP_HOSTPATHOGEN_INTERACTION_OF_HUMAN_CORONAVIRUSES_AUTOPHAGY	0.603848	WP_GPR143_IN_MELANOCYTES_AND_RETINAL_PIGMENT_EPITHELIUM_CELLS	0.0936481
WP_ANGIOPOIETINLIKE_PROTEIN_8_REGULATORY_PATHWAY	0.13008	WP_IL9_SIGNALING_PATHWAY	0.350014	WP_MEVALONATE_ARM_OF_CHOLESTEROL_BIOSYNTHESIS_PATHWAY	0.0795567	WP_MITOCHONDRIAL_GENE_EXPRESSION	0.603848	WP_ENDOCHONDRAL_OSSIFICATION	0.0946925
WP_EMBRYONIC_STEM_CELL_PLURIPOTENCY_PATHWAYS	0.130745	WP_VITAMIN_DSENSITIVE_CALCIUM_SIGNALING_IN_DEPRESSION	0.365753	WP_OSTEOBLAST_SIGNALING	0.0795567	WP_NANOMATERIAL_INDUCED_APOPTOSIS	0.603848	WP_ENDOCHONDRAL_OSSIFICATION_WITH_SKELETAL_DYSPLASIAS	0.0946925
WP_MESODERMAL_COMMITMENT_PATHWAY	0.131976	WP_COMPLEMENT_ACTIVATION	0.36592	WP_TGFBETA_RECEPTOR_SIGNALING	0.0800995	WP_NANOPARTICLE_TRIGGERED_REGULATED_NECROSIS	0.603848	WP_PHYSICOCHEMICAL_FEATURES_AND_TOXICITYASSOCIATED_PATHWAYS	0.0946925
WP_DEVELOPMENT_OF_PULMONARY_DENDRITIC_CELLS_AND_MACROPHAGE_SUBSETS	0.132847	WP_HEDGEHOG_SIGNALING_PATHWAY_WP4249	0.366821	WP_ATM_SIGNALING_PATHWAY	0.0802631	WP_HYPERTROPHY_MODEL	0.621785	WP_ARYLAMINE_METABOLISM	0.0981108
WP_VALPROIC_ACID_PATHWAY	0.132847	WP_NEURAL_CREST_CELL_MIGRATION_IN_CANCER	0.366821	WP_HIPPO_SIGNALING_REGULATION_PATHWAYS	0.0814572	WP_ASPIRIN_AND_MIRNAS	0.623226	WP_GABA_METABOLISM_AKA_GHB	0.0981108
WP_EGFEGFR_SIGNALING_PATHWAY	0.136865	WP_PROSTAGLANDIN_SYNTHESIS_AND_REGULATION	0.366821	WP_NANOPARTICLE_TRIGGERED_REGULATED_NECROSIS	0.0821544	WP_EDA_SIGNALING_IN_HAIR_FOLLICLE_DEVELOPMENT	0.623226	WP_FARNESOID_X_RECEPTOR_PATHWAY	0.101202
WP_AUTOSOMAL_RECESSIVE_OSTEOPETROSIS_PATHWAYS	0.137325	WP_INTEGRATED_CANCER_PATHWAY	0.368427	WP_MELANOMA	0.0822623	WP_FAMILIAL_HYPERLIPIDEMIA_TYPE_4	0.623226	WP_ACTIVATION_OF_NLRP3_INFLAMMASOME_BY_SARSCOV2	0.103805
WP_SEROTONIN_AND_ANXIETYRELATED_EVENTS	0.137325	WP_MELATONIN_METABOLISM_AND_EFFECTS	0.368427	WP_ARRHYTHMOGENIC_RIGHT_VENTRICULAR_CARDIOMYOPATHY	0.0826235	WP_FOXA2_PATHWAY	0.623226	WP_COVID19_THROMBOSIS_AND_ANTICOAGULATION	0.103805
WP_AMINO_ACID_METABOLISM	0.14197	WP_OXYSTEROLS_DERIVED_FROM_CHOLESTEROL	0.368427	WP_CYSTEINE_AND_METHIONINE_CATABOLISM	0.0839564	WP_GPCRS_CLASS_C_METABOTROPIC_GLUTAMATE_PHEROMONE	0.623226	WP_SCFA_AND_SKELETAL_MUSCLE_SUBSTRATE_METABOLISM	0.103805
WP_G_PROTEIN_SIGNALING_PATHWAYS	0.14197	WP_AFLATOXIN_B1_METABOLISM	0.373516	WP_FAMILIAL_HYPERLIPIDEMIA_TYPE_5	0.0839564	WP_PKCGAMMA_CALCIUM_SIGNALING_PATHWAY_IN_ATAXIA	0.623226	WP_IL5_SIGNALING_PATHWAY	0.104482
WP_PLURIPOTENT_STEM_CELL_DIFFERENTIATION_PATHWAY	0.142383	WP_AMINO_ACID_METABOLISM_PATHWAY_EXCERPT_HISTIDINE_CATABOLISM_EXTENSION	0.373516	WP_SEROTONIN_AND_ANXIETYRELATED_EVENTS	0.0839564	WP_UREA_CYCLE_AND_METABOLISM_OF_AMINO_GROUPS	0.623226	WP_TRYPTOPHAN_METABOLISM	0.104482
WP_FACTORS_AND_PATHWAYS_AFFECTING_INSULINLIKE_GROWTH_FACTOR_IGF1AKT_SIGNALING	0.142676	WP_ARACHIDONATE_EPOXYGENASE_EPOXIDE_HYDROLASE	0.373516	WP_VITAMIN_D_METABOLISM	0.0839564	WP_CLASSICAL_PATHWAY_OF_STEROIDOGENESIS_WITH_GLUCOCORTICOID_AND_MINERALOCORTICOID_METABOLISM	0.623908	WP_16P112_DISTAL_DELETION_SYNDROME	0.107853
WP_7OXOC_AND_7BETAHC_PATHWAYS	0.143251	WP_GLYCOLYSIS_AND_GLUCONEOGENESIS	0.373625	WP_CONSTITUTIVE_ANDROSTANE_RECEPTOR_PATHWAY	0.0845479	WP_PURINE_METABOLISM_AND_RELATED_DISORDERS	0.623908	WP_MIRNA_REGULATION_OF_P53_PATHWAY_IN_PROSTATE_CANCER	0.108915
WP_FOLLICLE_STIMULATING_HORMONE_FSH_SIGNALING_PATHWAY	0.143251	WP_CORI_CYCLE	0.373868	WP_RAC1PAK1P38MMP2_PATHWAY	0.0877147	WP_FATTY_ACID_BIOSYNTHESIS	0.6253	WP_BIOGENIC_AMINE_SYNTHESIS	0.109261
WP_OXIDATIVE_DAMAGE_RESPONSE	0.148039	WP_PROTEOGLYCAN_BIOSYNTHESIS	0.373868	WP_TCELL_RECEPTOR_TCR_SIGNALING_PATHWAY	0.0884324	WP_HIPPOYAP_SIGNALING_PATHWAY	0.6253	WP_MAJOR_RECEPTORS_TARGETED_BY_EPINEPHRINE_AND_NOREPINEPHRINE	0.109261
WP_BASE_EXCISION_REPAIR	0.150227	WP_MECP2_AND_ASSOCIATED_RETT_SYNDROME	0.374077	WP_PYRIMIDINE_METABOLISM	0.094045	WP_METHIONINE_DE_NOVO_AND_SALVAGE_PATHWAY	0.6253	WP_MITOCHONDRIAL_COMPLEX_III_ASSEMBLY	0.109261
WP_TCA_CYCLE_AND_DEFICIENCY_OF_PYRUVATE_DEHYDROGENASE_COMPLEX_PDHC	0.150861	WP_CYTOSOLIC_DNASENSING_PATHWAY	0.374895	WP_AGERAGE_PATHWAY	0.0955001	WP_STING_PATHWAY_IN_KAWASAKILIKE_DISEASE_AND_COVID19	0.6253	WP_MICROTUBULE_CYTOSKELETON_REGULATION	0.109783
WP_16P112_PROXIMAL_DELETION_SYNDROME	0.157692	WP_CHOLESTEROL_METABOLISM_WITH_BLOCH_AND_KANDUTSCHRUSSELL_PATHWAYS	0.377155	WP_S1P_RECEPTOR_SIGNAL_TRANSDUCTION	0.0959957	WP_UREA_CYCLE_AND_ASSOCIATED_PATHWAYS	0.6253	WP_RENINANGIOTENSINALDOSTERONE_SYSTEM_RAAS	0.110108
WP_WNT_SIGNALING_PATHWAY	0.162164	WP_FARNESOID_X_RECEPTOR_PATHWAY	0.396422	WP_HISTONE_MODIFICATIONS	0.0961755	WP_ANDROGEN_RECEPTOR_SIGNALING_PATHWAY	0.627256	WP_HIPPO_SIGNALING_REGULATION_PATHWAYS	0.113038
WP_STING_PATHWAY_IN_KAWASAKILIKE_DISEASE_AND_COVID19	0.163765	WP_IMATINIB_AND_CHRONIC_MYELOID_LEUKEMIA	0.396422	WP_HEPATITIS_C_AND_HEPATOCELLULAR_CARCINOMA	0.0974594	WP_FGF23_SIGNALING_IN_HYPOPHOSPHATEMIC_RICKETS_AND_RELATED_DISORDERS	0.627336	WP_CELLULAR_PROTEOSTASIS	0.114326
WP_INFLUENCE_OF_LAMINOPATHIES_ON_WNT_SIGNALING	0.163939	WP_METABOLISM_OF_SPINGOLIPIDS_IN_ER_AND_GOLGI_APPARATUS	0.396422	WP_ECTODERM_DIFFERENTIATION	0.101409	WP_GENES_ASSOCIATED_WITH_THE_DEVELOPMENT_OF_RHEUMATOID_ARTHRITIS	0.627336	WP_PTF1A_RELATED_REGULATORY_PATHWAY	0.114326
WP_NEURAL_CREST_CELL_MIGRATION_DURING_DEVELOPMENT	0.16518	WP_ASPIRIN_AND_MIRNAS	0.396446	WP_MITOCHONDRIAL_COMPLEX_IV_ASSEMBLY	0.102477	WP_HYPOTHESIZED_PATHWAYS_IN_PATHOGENESIS_OF_CARDIOVASCULAR_DISEASE	0.627336	WP_TNFALPHA_SIGNALING_PATHWAY	0.118342
WP_PROSTAGLANDIN_SIGNALING	0.16518	WP_FAMILIAL_HYPERLIPIDEMIA_TYPE_4	0.396446	WP_DNA_DAMAGE_RESPONSE_ONLY_ATM_DEPENDENT	0.10731	WP_IL1_AND_MEGAKARYOCYTES_IN_OBESITY	0.627336	WP_MITOCHONDRIAL_LONG_CHAIN_FATTY_ACID_BETAOXIDATION	0.118398
WP_SIGNAL_TRANSDUCTION_THROUGH_IL1R	0.16518	WP_FOXA2_PATHWAY	0.396446	WP_GALANIN_RECEPTOR_PATHWAY	0.107958	WP_KALLMANN_SYNDROME	0.627336	WP_GASTRIC_ACID_PRODUCTION	0.119795
WP_LTF_DANGER_SIGNAL_RESPONSE_PATHWAY	0.168863	WP_HEREDITARY_LEIOMYOMATOSIS_AND_RENAL_CELL_CARCINOMA_PATHWAY	0.396446	WP_NRF2ARE_REGULATION	0.107958	WP_PHOTODYNAMIC_THERAPYINDUCED_NFE2L2_NRF2_SURVIVAL_SIGNALING	0.627336	WP_NUCLEOTIDE_GPCRS	0.119795
WP_MTHFR_DEFICIENCY	0.168863	WP_APOPTOSIS_MODULATION_BY_HSP70	0.39796	WP_REGULATION_OF_APOPTOSIS_BY_PARATHYROID_HORMONERELATED_PROTEIN	0.107958	WP_NAD_METABOLISM_IN_ONCOGENEINDUCED_SENESCENCE_AND_MITOCHONDRIAL_DYSFUNCTIONASSOCIATED_SENESCENCE	0.629956	WP_CILIOPATHIES	0.121023
WP_TOLLLIKE_RECEPTOR_SIGNALING_RELATED_TO_MYD88	0.168863	WP_CLASSICAL_PATHWAY_OF_STEROIDOGENESIS_WITH_GLUCOCORTICOID_AND_MINERALOCORTICOID_METABOLISM	0.39796	WP_INTERFERON_TYPE_I_SIGNALING_PATHWAYS	0.108722	WP_PPARALPHA_PATHWAY	0.629956	WP_SLEEP_REGULATION	0.123093
WP_SELECTIVE_EXPRESSION_OF_CHEMOKINE_RECEPTORS_DURING_TCELL_POLARIZATION	0.170477	WP_DNA_MISMATCH_REPAIR	0.39796	WP_NOTCH_SIGNALING	0.108722	WP_CORTICOTROPINRELEASING_HORMONE_SIGNALING_PATHWAY	0.631766	WP_BASE_EXCISION_REPAIR	0.126422
WP_TRANSSULFURATION_AND_ONECARBON_METABOLISM	0.170477	WP_GALANIN_RECEPTOR_PATHWAY	0.39796	WP_CHOLESTEROL_BIOSYNTHESIS_WITH_SKELETAL_DYSPLASIAS	0.112901	WP_15Q133_COPY_NUMBER_VARIATION_SYNDROME	0.633102	WP_KYNURENINE_PATHWAY_AND_LINKS_TO_CELL_SENESCENCE	0.126422
WP_NAD_METABOLISM_SIRTUINS_AND_AGING	0.171449	WP_HEMATOPOIETIC_STEM_CELL_GENE_REGULATION_BY_GABP_ALPHABETA_COMPLEX	0.39796	WP_COVID19_THROMBOSIS_AND_ANTICOAGULATION	0.112901	WP_EPO_RECEPTOR_SIGNALING	0.633102	WP_3Q29_COPY_NUMBER_VARIATION_SYNDROME	0.127177
WP_NEURAL_CREST_DIFFERENTIATION	0.171579	WP_ANGIOGENESIS	0.400838	WP_KININKALLIKREIN_PATHWAY	0.112901	WP_INTERACTIONS_BETWEEN_LOXL4_AND_OXIDATIVE_STRESS_PATHWAY	0.633102	WP_PLURIPOTENT_STEM_CELL_DIFFERENTIATION_PATHWAY	0.128782
WP_SYNAPTIC_SIGNALING_PATHWAYS_ASSOCIATED_WITH_AUTISM_SPECTRUM_DISORDER	0.172158	WP_BLOOD_CLOTTING_CASCADE	0.400838	WP_MEVALONATE_PATHWAY	0.112901	WP_PROGERIAASSOCIATED_LIPODYSTROPHY	0.633102	WP_EMBRYONIC_STEM_CELL_PLURIPOTENCY_PATHWAYS	0.130797
WP_LEPTININSULIN_SIGNALING_OVERLAP	0.172507	WP_CELLS_AND_MOLECULES_INVOLVED_IN_LOCAL_ACUTE_INFLAMMATORY_RESPONSE	0.400838	WP_MRNA_PROTEIN_AND_METABOLITE_INDUCATION_PATHWAY_BY_CYCLOSPORIN_A	0.112901	WP_TAMOXIFEN_METABOLISM	0.633102	WP_ECTODERM_DIFFERENTIATION	0.134486
WP_TGFBETA_RECEPTOR_SIGNALING_IN_SKELETAL_DYSPLASIAS	0.172866	WP_COVID19_ADVERSE_OUTCOME_PATHWAY	0.400838	WP_PENTOSE_PHOSPHATE_METABOLISM	0.112901	WP_GENES_RELATED_TO_PRIMARY_CILIUM_DEVELOPMENT_BASED_ON_CRISPR	0.634609	WP_OSTEOBLAST_DIFFERENTIATION_AND_RELATED_DISEASES	0.135285
WP_NOTCH_SIGNALING	0.173635	WP_ESTROGEN_SIGNALING_PATHWAY	0.400838	WP_THYROXINE_THYROID_HORMONE_PRODUCTION	0.112901	WP_ANGIOTENSIN_II_RECEPTOR_TYPE_1_PATHWAY	0.636721	WP_MICROGLIA_PATHOGEN_PHAGOCYTOSIS_PATHWAY	0.137903
WP_EGFR_TYROSINE_KINASE_INHIBITOR_RESISTANCE	0.178693	WP_FATTY_ACID_BIOSYNTHESIS	0.400838	WP_ENVELOPE_PROTEINS_AND_THEIR_POTENTIAL_ROLES_IN_EDMD_PHYSIOPATHOLOGY	0.1136	WP_GLYCEROLIPIDS_AND_GLYCEROPHOSPHOLIPIDS	0.636721	WP_G13_SIGNALING_PATHWAY	0.13843
WP_VEGFAVEGFR2_SIGNALING_PATHWAY	0.183293	WP_HIPPOYAP_SIGNALING_PATHWAY	0.400838	WP_ESTROGEN_SIGNALING_PATHWAY	0.113889	WP_METASTATIC_BRAIN_TUMOR	0.636721	WP_DRUG_INDUCTION_OF_BILE_ACID_PATHWAY	0.143394
WP_VASOPRESSINREGULATED_WATER_REABSORPTION	0.183953	WP_GENES_ASSOCIATED_WITH_THE_DEVELOPMENT_OF_RHEUMATOID_ARTHRITIS	0.404961	WP_METABOLISM_OF_ALPHALINOLENIC_ACID	0.115125	WP_GLUCURONIDATION	0.640765	WP_REGUCALCIN_IN_PROXIMAL_TUBULE_EPITHELIAL_KIDNEY_CELLS	0.144912
WP_ACE_INHIBITOR_PATHWAY	0.184514	WP_HYPOTHESIZED_PATHWAYS_IN_PATHOGENESIS_OF_CARDIOVASCULAR_DISEASE	0.404961	WP_GLYCOLYSIS_AND_GLUCONEOGENESIS	0.115296	WP_GPCRS_CLASS_B_SECRETINLIKE	0.640765	WP_TUMOR_SUPPRESSOR_ACTIVITY_OF_SMARCB1	0.144912
WP_DEGRADATION_PATHWAY_OF_SPHINGOLIPIDS_INCLUDING_DISEASES	0.184514	WP_IL1_AND_MEGAKARYOCYTES_IN_OBESITY	0.404961	WP_SPHINGOLIPID_PATHWAY	0.116377	WP_PHOTODYNAMIC_THERAPYINDUCED_UNFOLDED_PROTEIN_RESPONSE	0.640765	WP_TGFBETA_SIGNALING_PATHWAY	0.148513
WP_FAMILIAL_HYPERLIPIDEMIA_TYPE_1	0.184514	WP_MAMMARY_GLAND_DEVELOPMENT_PATHWAY_EMBRYONIC_DEVELOPMENT_STAGE_1_OF_4	0.404961	WP_TYPE_II_DIABETES_MELLITUS	0.116377	WP_PDGFRBETA_PATHWAY	0.645187	WP_TAMOXIFEN_METABOLISM	0.150225
WP_PROXIMAL_TUBULE_TRANSPORT	0.186574	WP_PHOTODYNAMIC_THERAPYINDUCED_NFE2L2_NRF2_SURVIVAL_SIGNALING	0.404961	WP_FAMILIAL_HYPERLIPIDEMIA_TYPE_1	0.119098	WP_PI3KAKTMTOR_VITD3_SIGNALING	0.645187	WP_NOTCH_SIGNALING_PATHWAY	0.151253
WP_CANCER_IMMUNOTHERAPY_BY_CTLA4_BLOCKADE	0.188874	WP_SPHINGOLIPID_METABOLISM_OVERVIEW	0.404961	WP_PLATELETMEDIATED_INTERACTIONS_WITH_VASCULAR_AND_CIRCULATING_CELLS	0.119098	WP_SPHINGOLIPID_METABOLISM_IN_SENESCENCE	0.645187	WP_ANGIOPOIETINLIKE_PROTEIN_8_REGULATORY_PATHWAY	0.157084
WP_IL9_SIGNALING_PATHWAY	0.188874	WP_NAD_BIOSYNTHETIC_PATHWAYS	0.410213	WP_SULFATION_BIOTRANSFORMATION_REACTION	0.119098	WP_BASE_EXCISION_REPAIR	0.649946	WP_ETHANOL_EFFECTS_ON_HISTONE_MODIFICATIONS	0.162629
WP_FRAGILE_X_SYNDROME	0.190817	WP_NAD_METABOLISM_IN_ONCOGENEINDUCED_SENESCENCE_AND_MITOCHONDRIAL_DYSFUNCTIONASSOCIATED_SENESCENCE	0.410213	WP_ALANINE_AND_ASPARTATE_METABOLISM	0.125528	WP_T_CELL_RECEPTOR_AND_COSTIMULATORY_SIGNALING	0.649946	WP_TARGET_OF_RAPAMYCIN_TOR_SIGNALING	0.162629
WP_ETHANOL_EFFECTS_ON_HISTONE_MODIFICATIONS	0.192772	WP_PPARALPHA_PATHWAY	0.410213	WP_BIOMARKERS_FOR_UREA_CYCLE_DISORDERS	0.125528	WP_MICRORNAS_IN_CARDIOMYOCYTE_HYPERTROPHY	0.650246	WP_INTEGRATED_CANCER_PATHWAY	0.166078
WP_GLYCOLYSIS_AND_GLUCONEOGENESIS	0.193884	WP_BRAINDERIVED_NEUROTROPHIC_FACTOR_BDNF_SIGNALING_PATHWAY	0.410609	WP_GENE_REGULATORY_NETWORK_MODELLING_SOMITOGENESIS	0.125528	WP_CELL_MIGRATION_AND_INVASION_THROUGH_P75NTR	0.660317	WP_AUTOSOMAL_RECESSIVE_OSTEOPETROSIS_PATHWAYS	0.166989
WP_INTEGRINMEDIATED_CELL_ADHESION	0.19497	WP_EFFECTS_OF_NITRIC_OXIDE	0.414013	WP_IL10_ANTIINFLAMMATORY_SIGNALING_PATHWAY	0.125528	WP_LIPID_METABOLISM_PATHWAY	0.660317	WP_SUPRESSION_OF_HMGB1_MEDIATED_INFLAMMATION_BY_THBD	0.166989
WP_PRIMARY_FOCAL_SEGMENTAL_GLOMERULOSCLEROSIS_FSGS	0.195118	WP_HIJACK_OF_UBIQUITINATION_BY_SARSCOV2	0.414013	WP_TRANSCRIPTION_FACTORS_REGULATE_MIRNAS_RELATED_TO_CARDIAC_HYPERTROPHY	0.125528	WP_TYPE_I_INTERFERON_INDUCTION_AND_SIGNALING_DURING_SARSCOV2_INFECTION	0.660317	WP_HEMATOPOIETIC_STEM_CELL_DIFFERENTIATION	0.167145
WP_EICOSANOID_SYNTHESIS	0.197057	WP_AMINO_ACID_METABOLISM	0.416137	WP_BMP2WNT4FOXO1_PATHWAY_IN_PRIMARY_ENDOMETRIAL_STROMAL_CELL_DIFFERENTIATION	0.125628	WP_DNA_DAMAGE_RESPONSE_ONLY_ATM_DEPENDENT	0.662712	WP_BRAINDERIVED_NEUROTROPHIC_FACTOR_BDNF_SIGNALING_PATHWAY	0.169628
WP_AFLATOXIN_B1_METABOLISM	0.201154	WP_15Q133_COPY_NUMBER_VARIATION_SYNDROME	0.416487	WP_CONTROL_OF_IMMUNE_TOLERANCE_BY_VASOACTIVE_INTESTINAL_PEPTIDE	0.125628	WP_WNT_SIGNALING_PATHWAY_AND_PLURIPOTENCY	0.662712	WP_ASPIRIN_AND_MIRNAS	0.174895
WP_AMINO_ACID_METABOLISM_PATHWAY_EXCERPT_HISTIDINE_CATABOLISM_EXTENSION	0.201154	WP_GDNFRET_SIGNALING_AXIS	0.416487	WP_ESTROGEN_RECEPTOR_PATHWAY	0.125628	WP_HOSTPATHOGEN_INTERACTION_OF_HUMAN_CORONAVIRUSES_INTERFERON_INDUCTION	0.665859	WP_KETOGENESIS_AND_KETOLYSIS	0.180784
WP_ARACHIDONATE_EPOXYGENASE_EPOXIDE_HYDROLASE	0.201154	WP_PHYSIOLOGICAL_AND_PATHOLOGICAL_HYPERTROPHY_OF_THE_HEART	0.416487	WP_MAMMARY_GLAND_DEVELOPMENT_PATHWAY_PUBERTY_STAGE_2_OF_4	0.125628	WP_SEROTONIN_HTR1_GROUP_AND_FOS_PATHWAY	0.665859	WP_METHYLATION_PATHWAYS	0.180784
WP_CEREBRAL_ORGANIC_ACIDURIAS_INCLUDING_DISEASES	0.201154	WP_WNTBETACATENIN_SIGNALING_PATHWAY_IN_LEUKEMIA	0.416487	WP_MFAP5MEDIATED_OVARIAN_CANCER_CELL_MOTILITY_AND_INVASIVENESS	0.125628	WP_DNA_REPAIR_PATHWAYS_FULL_NETWORK	0.669001	WP_MODULATORS_OF_TCR_SIGNALING_AND_T_CELL_ACTIVATION	0.184454
WP_COVID19_THROMBOSIS_AND_ANTICOAGULATION	0.201154	WP_S1P_RECEPTOR_SIGNAL_TRANSDUCTION	0.423679	WP_MODULATORS_OF_TCR_SIGNALING_AND_T_CELL_ACTIVATION	0.130054	WP_16P112_DISTAL_DELETION_SYNDROME	0.671596	WP_PROLACTIN_SIGNALING_PATHWAY	0.184533
WP_MEVALONATE_PATHWAY	0.201154	WP_FOLLICLE_STIMULATING_HORMONE_FSH_SIGNALING_PATHWAY	0.431692	WP_TRYPTOPHAN_METABOLISM	0.13272	WP_MIRNA_REGULATION_OF_P53_PATHWAY_IN_PROSTATE_CANCER	0.677499	WP_ATM_SIGNALING_IN_DEVELOPMENT_AND_DISEASE	0.192063
WP_MICRORNA_NETWORK_ASSOCIATED_WITH_CHRONIC_LYMPHOCYTIC_LEUKEMIA	0.201154	WP_PHOTODYNAMIC_THERAPYINDUCED_UNFOLDED_PROTEIN_RESPONSE	0.431692	WP_PPARALPHA_PATHWAY	0.134085	WP_TYPE_I_COLLAGEN_SYNTHESIS_IN_THE_CONTEXT_OF_OSTEOGENESIS_IMPERFECTA	0.677499	WP_CELL_MIGRATION_AND_INVASION_THROUGH_P75NTR	0.194113
WP_MRNA_PROTEIN_AND_METABOLITE_INDUCATION_PATHWAY_BY_CYCLOSPORIN_A	0.201154	WP_PROXIMAL_TUBULE_TRANSPORT	0.436056	WP_SPLICING_FACTOR_NOVA_REGULATED_SYNAPTIC_PROTEINS	0.134809	WP_ALZHEIMERS_DISEASE	0.67863	WP_INFLAMMATORY_RESPONSE_PATHWAY	0.194113
WP_NICOTINE_METABOLISM_IN_LIVER_CELLS	0.201154	WP_CARDIAC_PROGENITOR_DIFFERENTIATION	0.436218	WP_NODLIKE_RECEPTOR_NLR_SIGNALING_PATHWAY	0.136167	WP_HEPATOCYTE_GROWTH_FACTOR_RECEPTOR_SIGNALING	0.683542	WP_INITIATION_OF_TRANSCRIPTION_AND_TRANSLATION_ELONGATION_AT_THE_HIV1_LTR	0.195685
WP_SARSCOV2_AND_ACE2_RECEPTOR_MOLECULAR_MECHANISMS	0.201154	WP_MODULATORS_OF_TCR_SIGNALING_AND_T_CELL_ACTIVATION	0.439753	WP_15Q133_COPY_NUMBER_VARIATION_SYNDROME	0.136936	WP_ADIPOGENESIS	0.68832	WP_NEURAL_CREST_CELL_MIGRATION_DURING_DEVELOPMENT	0.195685
WP_SCFA_AND_SKELETAL_MUSCLE_SUBSTRATE_METABOLISM	0.201154	WP_KIT_RECEPTOR_SIGNALING_PATHWAY	0.44189	WP_RAS_SIGNALING	0.13694	WP_HOSTPATHOGEN_INTERACTION_OF_HUMAN_CORONAVIRUSES_MAPK_SIGNALING	0.689699	WP_SIGNAL_TRANSDUCTION_THROUGH_IL1R	0.195685
WP_THYROXINE_THYROID_HORMONE_PRODUCTION	0.201154	WP_PATHOGENIC_ESCHERICHIA_COLI_INFECTION	0.44189	WP_ENDOTHELIN_PATHWAYS	0.136963	WP_DISRUPTION_OF_POSTSYNAPTIC_SIGNALING_BY_CNV	0.695948	WP_ARYL_HYDROCARBON_RECEPTOR_PATHWAY_WP2873	0.19594
WP_NANOMATERIAL_INDUCED_APOPTOSIS	0.201199	WP_ENDOMETRIAL_CANCER	0.444475	WP_GASTRIC_CANCER_NETWORK_2	0.136963	WP_PHOTODYNAMIC_THERAPYINDUCED_HIF1_SURVIVAL_SIGNALING	0.695948	WP_TYPE_III_INTERFERON_SIGNALING	0.195993
WP_BIOMARKERS_FOR_UREA_CYCLE_DISORDERS	0.203304	WP_FAMILIAL_PARTIAL_LIPODYSTROPHY_FPLD	0.449821	WP_RANKLRANK_SIGNALING_PATHWAY	0.14101	WP_OVARIAN_INFERTILITY	0.702269	WP_PREGNANE_X_RECEPTOR_PATHWAY	0.201282
WP_IL10_ANTIINFLAMMATORY_SIGNALING_PATHWAY	0.203304	WP_TYPE_II_DIABETES_MELLITUS	0.449821	WP_THERMOGENESIS	0.146865	WP_P38_MAPK_SIGNALING_PATHWAY	0.702269	WP_DIFFERENTIATION_OF_WHITE_AND_BROWN_ADIPOCYTE	0.203753
WP_22Q112_COPY_NUMBER_VARIATION_SYNDROME	0.203615	WP_APOE_AND_MIR146_IN_INFLAMMATION_AND_ATHEROSCLEROSIS	0.451895	WP_VASOPRESSINREGULATED_WATER_REABSORPTION	0.148655	WP_PDGF_PATHWAY	0.708641	WP_AIRWAY_SMOOTH_MUSCLE_CELL_CONTRACTION	0.206709
WP_ESTROGEN_RECEPTOR_PATHWAY	0.205402	WP_BENZOAPYRENE_METABOLISM	0.451895	WP_MITOCHONDRIAL_COMPLEX_I_ASSEMBLY_MODEL_OXPHOS_SYSTEM	0.1506	WP_STRIATED_MUSCLE_CONTRACTION_PATHWAY	0.708641	WP_INTERACTOME_OF_POLYCOMB_REPRESSIVE_COMPLEX_2_PRC2	0.206709
WP_NEUROINFLAMMATION	0.205402	WP_GAMMAGLUTAMYL_CYCLE_FOR_THE_BIOSYNTHESIS_AND_DEGRADATION_OF_GLUTATHIONE_INCLUDING_DISEASES	0.451895	WP_NOVEL_INTRACELLULAR_COMPONENTS_OF_RIGILIKE_RECEPTOR_RLR_PATHWAY	0.1506	WP_DNA_REPLICATION	0.715048	WP_METABOLIC_PATHWAY_OF_LDL_HDL_AND_TG_INCLUDING_DISEASES	0.206709
WP_ENDOCHONDRAL_OSSIFICATION	0.213832	WP_HEME_BIOSYNTHESIS	0.451895	WP_FAMILIAL_HYPERLIPIDEMIA_TYPE_4	0.157685	WP_KISSPEPTINKISSPEPTIN_RECEPTOR_SYSTEM_IN_THE_OVARY	0.715048	WP_4HYDROXYTAMOXIFEN_DEXAMETHASONE_AND_RETINOIC_ACIDS_REGULATION_OF_P27_EXPRESSION	0.208669
WP_ENDOCHONDRAL_OSSIFICATION_WITH_SKELETAL_DYSPLASIAS	0.213832	WP_HIF1A_AND_PPARG_REGULATION_OF_GLYCOLYSIS	0.451895	WP_UREA_CYCLE_AND_METABOLISM_OF_AMINO_GROUPS	0.157685	WP_IL5_SIGNALING_PATHWAY	0.721472	WP_ACQUIRED_PARTIAL_LIPODYSTROPHY_BARRAQUERSIMONS_SYNDROME	0.208669
WP_RESISTIN_AS_A_REGULATOR_OF_INFLAMMATION	0.215087	WP_MICRORNA_FOR_TARGETING_CANCER_GROWTH_AND_VASCULARIZATION_IN_GLIOBLASTOMA	0.451895	WP_HOSTPATHOGEN_INTERACTION_OF_HUMAN_CORONAVIRUSES_APOPTOSIS	0.159917	WP_IL6_SIGNALING_PATHWAY	0.721472	WP_DEREGULATION_OF_RAB_AND_RAB_EFFECTOR_GENES_IN_BLADDER_CANCER	0.208669
WP_EXRNA_MECHANISM_OF_ACTION_AND_BIOGENESIS	0.219572	WP_SARSCOV2_B117_VARIANT_ANTAGONISES_INNATE_IMMUNE_ACTIVATION	0.451895	WP_DISORDERS_OF_FOLATE_METABOLISM_AND_TRANSPORT	0.160968	WP_INITIATION_OF_TRANSCRIPTION_AND_TRANSLATION_ELONGATION_AT_THE_HIV1_LTR	0.721472	WP_H19_ACTION_RBE2F1_SIGNALING_AND_CDKBETACATENIN_ACTIVITY	0.208669
WP_MIRNA_BIOGENESIS	0.219572	WP_WHITE_FAT_CELL_DIFFERENTIATION	0.470209	WP_STEROL_REGULATORY_ELEMENTBINDING_PROTEINS_SREBP_SIGNALING	0.168751	WP_NEOVASCULARISATION_PROCESSES	0.721472	WP_PLATELETMEDIATED_INTERACTIONS_WITH_VASCULAR_AND_CIRCULATING_CELLS	0.208669
WP_METABOLISM_OF_SPINGOLIPIDS_IN_ER_AND_GOLGI_APPARATUS	0.220643	WP_TYROBP_CAUSAL_NETWORK_IN_MICROGLIA	0.47354	WP_MICROGLIA_PATHOGEN_PHAGOCYTOSIS_PATHWAY	0.173944	WP_PHOTODYNAMIC_THERAPYINDUCED_NFKB_SURVIVAL_SIGNALING	0.721472	WP_NEURAL_CREST_CELL_MIGRATION_IN_CANCER	0.211053
WP_AMPACTIVATED_PROTEIN_KINASE_AMPK_SIGNALING	0.226709	WP_PURINERGIC_SIGNALING	0.481064	WP_KIT_RECEPTOR_SIGNALING_PATHWAY	0.174123	WP_PROSTAGLANDIN_SIGNALING	0.721472	WP_MESODERMAL_COMMITMENT_PATHWAY	0.213106
WP_DOPAMINERGIC_NEUROGENESIS	0.227223	WP_PRIMARY_FOCAL_SEGMENTAL_GLOMERULOSCLEROSIS_FSGS	0.487012	WP_GPR40_PATHWAY	0.174466	WP_CELL_DIFFERENTIATION_INDEX	0.722535	WP_MITOCHONDRIAL_IMMUNE_RESPONSE_TO_SARSCOV2	0.213857
WP_ASPIRIN_AND_MIRNAS	0.228746	WP_ETHANOL_METABOLISM_PRODUCTION_OF_ROS_BY_CYP2E1	0.48733	WP_MAJOR_RECEPTORS_TARGETED_BY_EPINEPHRINE_AND_NOREPINEPHRINE	0.174466	WP_COMMON_PATHWAYS_UNDERLYING_DRUG_ADDICTION	0.722535	WP_BDNFTRKB_SIGNALING	0.21409
WP_FAMILIAL_HYPERLIPIDEMIA_TYPE_4	0.228746	WP_LIPID_PARTICLES_COMPOSITION	0.48733	WP_OMEGA9_FATTY_ACID_SYNTHESIS	0.174466	WP_VITAMIN_DSENSITIVE_CALCIUM_SIGNALING_IN_DEPRESSION	0.722535	WP_TRIACYLGLYCERIDE_SYNTHESIS	0.21409
WP_HEMATOPOIETIC_STEM_CELL_GENE_REGULATION_BY_GABP_ALPHABETA_COMPLEX	0.233324	WP_METHYLATION_PATHWAYS	0.48733	WP_INFLUENCE_OF_LAMINOPATHIES_ON_WNT_SIGNALING	0.174596	WP_EFFECT_OF_PROGERIN_ON_GENES_INVOLVED_IN_HUTCHINSONGILFORD_PROGERIA_SYNDROME	0.722757	WP_7Q1123_COPY_NUMBER_VARIATION_SYNDROME	0.228231
WP_ERBB_SIGNALING_PATHWAY	0.236941	WP_TRANSSULFURATION_PATHWAY	0.48733	WP_FAMILIAL_HYPERLIPIDEMIA_TYPE_2	0.180058	WP_GENES_CONTROLLING_NEPHROGENESIS	0.72326	WP_THERMOGENESIS	0.228332
WP_CALCIUM_REGULATION_IN_CARDIAC_CELLS	0.239959	WP_NOTCH_SIGNALING_PATHWAY	0.488629	WP_GANGLIO_SPHINGOLIPID_METABOLISM	0.180058	WP_HEDGEHOG_SIGNALING_PATHWAY_WP4249	0.72326	WP_BIOTIN_METABOLISM_INCLUDING_IEMS	0.229042
WP_BIOMARKERS_FOR_PYRIMIDINE_METABOLISM_DISORDERS	0.243719	WP_GLUCOCORTICOID_RECEPTOR_PATHWAY	0.489997	WP_LEPTININSULIN_SIGNALING_OVERLAP	0.180058	WP_INTEGRATED_CANCER_PATHWAY	0.72403	WP_CEREBRAL_ORGANIC_ACIDURIAS_INCLUDING_DISEASES	0.229889
WP_METHIONINE_DE_NOVO_AND_SALVAGE_PATHWAY	0.244812	WP_NONSMALL_CELL_LUNG_CANCER	0.489997	WP_NAD_METABOLISM	0.180058	WP_THYMIC_STROMAL_LYMPHOPOIETIN_TSLP_SIGNALING_PATHWAY	0.72403	WP_MRNA_PROTEIN_AND_METABOLITE_INDUCATION_PATHWAY_BY_CYCLOSPORIN_A	0.229889
WP_PROSTAGLANDIN_AND_LEUKOTRIENE_METABOLISM_IN_SENESCENCE	0.253306	WP_ADIPOGENESIS	0.499988	WP_CELL_MIGRATION_AND_INVASION_THROUGH_P75NTR	0.182758	WP_VASOPRESSINREGULATED_WATER_REABSORPTION	0.72403	WP_MAMMALIAN_DISORDER_OF_SEXUAL_DEVELOPMENT	0.230148
WP_HEAD_AND_NECK_SQUAMOUS_CELL_CARCINOMA	0.254391	WP_HEPATOCYTE_GROWTH_FACTOR_RECEPTOR_SIGNALING	0.514661	WP_THYROID_HORMONES_PRODUCTION_AND_PERIPHERAL_DOWNSTREAM_SIGNALING_EFFECTS	0.185119	WP_CILIOPATHIES	0.724938	WP_RELATIONSHIP_BETWEEN_INFLAMMATION_COX2_AND_EGFR	0.230148
WP_BDNFTRKB_SIGNALING	0.254624	WP_STATIN_INHIBITION_OF_CHOLESTEROL_PRODUCTION	0.514661	WP_HOSTPATHOGEN_INTERACTION_OF_HUMAN_CORONAVIRUSES_INTERFERON_INDUCTION	0.18599	WP_ENVELOPE_PROTEINS_AND_THEIR_POTENTIAL_ROLES_IN_EDMD_PHYSIOPATHOLOGY	0.725053	WP_TLR4_SIGNALING_AND_TOLERANCE	0.232842
WP_MIRNA_REGULATION_OF_P53_PATHWAY_IN_PROSTATE_CANCER	0.254624	WP_HOSTPATHOGEN_INTERACTION_OF_HUMAN_CORONAVIRUSES_MAPK_SIGNALING	0.514683	WP_ANGIOGENESIS	0.187047	WP_GLYCOLYSIS_AND_GLUCONEOGENESIS	0.726316	WP_7OXOC_AND_7BETAHC_PATHWAYS	0.234729
WP_TYPE_I_COLLAGEN_SYNTHESIS_IN_THE_CONTEXT_OF_OSTEOGENESIS_IMPERFECTA	0.254624	WP_DEVELOPMENT_AND_HETEROGENEITY_OF_THE_ILC_FAMILY	0.515474	WP_FATTY_ACID_BIOSYNTHESIS	0.187047	WP_PLURIPOTENT_STEM_CELL_DIFFERENTIATION_PATHWAY	0.726316	WP_NANOPARTICLE_TRIGGERED_REGULATED_NECROSIS	0.244265
WP_MACROPHAGE_MARKERS	0.255023	WP_IMMUNE_RESPONSE_TO_TUBERCULOSIS	0.515474	WP_FGF23_SIGNALING_IN_HYPOPHOSPHATEMIC_RICKETS_AND_RELATED_DISORDERS	0.187286	WP_CELL_DIFFERENTIATION_EXPANDED_INDEX	0.731415	WP_TP53_NETWORK	0.244265
WP_THIAMINE_METABOLIC_PATHWAYS	0.255023	WP_MICROGLIA_PATHOGEN_PHAGOCYTOSIS_PATHWAY	0.519199	WP_IL1_AND_MEGAKARYOCYTES_IN_OBESITY	0.187286	WP_IL3_SIGNALING_PATHWAY	0.731415	WP_GLIOBLASTOMA_SIGNALING_PATHWAYS	0.250188
WP_MECHANOREGULATION_AND_PATHOLOGY_OF_YAPTAZ_VIA_HIPPO_AND_NONHIPPO_MECHANISMS	0.255435	WP_PDGF_PATHWAY	0.519199	WP_SPHINGOLIPID_METABOLISM_OVERVIEW	0.187286	WP_MIRNAS_INVOLVED_IN_DNA_DAMAGE_RESPONSE	0.731415	WP_EXTRACELLULAR_VESICLEMEDIATED_SIGNALING_IN_RECIPIENT_CELLS	0.25432
WP_TGFBETA_RECEPTOR_SIGNALING	0.262729	WP_RESISTIN_AS_A_REGULATOR_OF_INFLAMMATION	0.519199	WP_BENZENE_METABOLISM	0.189051	WP_HEPATITIS_C_AND_HEPATOCELLULAR_CARCINOMA	0.733509	WP_GLYCEROPHOSPHOLIPID_BIOSYNTHETIC_PATHWAY	0.25432
WP_MAJOR_RECEPTORS_TARGETED_BY_EPINEPHRINE_AND_NOREPINEPHRINE	0.266407	WP_PTF1A_RELATED_REGULATORY_PATHWAY	0.520477	WP_GABA_METABOLISM_AKA_GHB	0.189051	WP_EUKARYOTIC_TRANSCRIPTION_INITIATION	0.735779	WP_NANOPARTICLEMEDIATED_ACTIVATION_OF_RECEPTOR_SIGNALING	0.25432
WP_NIPBL_ROLE_IN_DNA_DAMAGE_CORNELIA_DE_LANGE_SYNDROME	0.266407	WP_SEROTONIN_TRANSPORTER_ACTIVITY	0.520477	WP_ROBO4_AND_VEGF_SIGNALING_PATHWAYS_CROSSTALK	0.189051	WP_SYNAPTIC_SIGNALING_PATHWAYS_ASSOCIATED_WITH_AUTISM_SPECTRUM_DISORDER	0.740802	WP_TYPE_I_INTERFERON_INDUCTION_AND_SIGNALING_DURING_SARSCOV2_INFECTION	0.269226
WP_PPARALPHA_PATHWAY	0.266985	WP_NEUROINFLAMMATION_AND_GLUTAMATERGIC_SIGNALING	0.521021	WP_SECRETION_OF_HYDROCHLORIC_ACID_IN_PARIETAL_CELLS	0.189051	WP_INTERFERON_TYPE_I_SIGNALING_PATHWAYS	0.743531	WP_GASTRIC_CANCER_NETWORK_2	0.276509
WP_AMPLIFICATION_AND_EXPANSION_OF_ONCOGENIC_PATHWAYS_AS_METASTATIC_TRAITS	0.268981	WP_WNT_SIGNALING_IN_KIDNEY_DISEASE	0.522051	WP_EFFECT_OF_PROGERIN_ON_GENES_INVOLVED_IN_HUTCHINSONGILFORD_PROGERIA_SYNDROME	0.191089	WP_NOTCH_SIGNALING	0.743531	WP_IL17_SIGNALING_PATHWAY	0.276509
WP_FAMILIAL_HYPERLIPIDEMIA_TYPE_2	0.268981	WP_BLADDER_CANCER	0.525509	WP_METHIONINE_METABOLISM_LEADING_TO_SULFUR_AMINO_ACIDS_AND_RELATED_DISORDERS	0.192097	WP_PHOTODYNAMIC_THERAPYINDUCED_AP1_SURVIVAL_SIGNALING	0.746393	WP_APOPTOSIS_MODULATION_BY_HSP70	0.277236
WP_GANGLIO_SPHINGOLIPID_METABOLISM	0.268981	WP_INITIATION_OF_TRANSCRIPTION_AND_TRANSLATION_ELONGATION_AT_THE_HIV1_LTR	0.525509	WP_TYPE_III_INTERFERON_SIGNALING	0.192097	WP_ONECARBON_METABOLISM_AND_RELATED_PATHWAYS	0.749374	WP_ENDOPLASMIC_RETICULUM_STRESS_RESPONSE_IN_CORONAVIRUS_INFECTION	0.277695
WP_NCRNAS_INVOLVED_IN_STAT3_SIGNALING_IN_HEPATOCELLULAR_CARCINOMA	0.268981	WP_MBDNF_AND_PROBDNF_REGULATION_OF_GABA_NEUROTRANSMISSION	0.525509	WP_4HYDROXYTAMOXIFEN_DEXAMETHASONE_AND_RETINOIC_ACIDS_REGULATION_OF_P27_EXPRESSION	0.195913	WP_NETRINUNC5B_SIGNALING_PATHWAY	0.752467	WP_CELLS_AND_MOLECULES_INVOLVED_IN_LOCAL_ACUTE_INFLAMMATORY_RESPONSE	0.277704
WP_OVERVIEW_OF_NANOPARTICLE_EFFECTS	0.271846	WP_NEURAL_CREST_CELL_MIGRATION_DURING_DEVELOPMENT	0.525509	WP_DEREGULATION_OF_RAB_AND_RAB_EFFECTOR_GENES_IN_BLADDER_CANCER	0.195913	WP_NUCLEOTIDEBINDING_OLIGOMERIZATION_DOMAIN_NOD_PATHWAY	0.765752	WP_COVID19_ADVERSE_OUTCOME_PATHWAY	0.277704
WP_IL4_SIGNALING_PATHWAY	0.28991	WP_SIGNAL_TRANSDUCTION_THROUGH_IL1R	0.525509	WP_ENDOPLASMIC_RETICULUM_STRESS_RESPONSE_IN_CORONAVIRUS_INFECTION	0.204804	WP_DNA_IRDOUBLE_STRAND_BREAKS_AND_CELLULAR_RESPONSE_VIA_ATM	0.770141	WP_EFFECTS_OF_NITRIC_OXIDE	0.284165
WP_MIRNA_REGULATION_OF_DNA_DAMAGE_RESPONSE	0.291817	WP_ANDROGEN_RECEPTOR_SIGNALING_PATHWAY	0.53018	WP_ALPHA_6_BETA_4_SIGNALING_PATHWAY	0.204987	WP_TGFBETA_RECEPTOR_SIGNALING	0.770141	WP_GLIAL_CELL_DIFFERENTIATION	0.284165
WP_OREXIN_RECEPTOR_PATHWAY	0.296869	WP_BIOMARKERS_FOR_UREA_CYCLE_DISORDERS	0.551484	WP_TYPE_2_PAPILLARY_RENAL_CELL_CARCINOMA	0.204987	WP_APOPTOSISRELATED_NETWORK_DUE_TO_ALTERED_NOTCH3_IN_OVARIAN_CANCER	0.770508	WP_HIJACK_OF_UBIQUITINATION_BY_SARSCOV2	0.284165
WP_INITIATION_OF_TRANSCRIPTION_AND_TRANSLATION_ELONGATION_AT_THE_HIV1_LTR	0.300072	WP_GLYCOLYSIS_IN_SENESCENCE	0.551484	WP_CAMKK2_PATHWAY	0.205849	WP_RAC1PAK1P38MMP2_PATHWAY	0.77149	WP_NANOMATERIALINDUCED_INFLAMMASOME_ACTIVATION	0.284165
WP_MAMMARY_GLAND_DEVELOPMENT_PATHWAY_INVOLUTION_STAGE_4_OF_4	0.302646	WP_INTERLEUKIN1_INDUCED_ACTIVATION_OF_NFKB	0.551484	WP_FRAGILE_X_SYNDROME	0.205922	WP_THYROID_STIMULATING_HORMONE_TSH_SIGNALING_PATHWAY	0.772199	WP_DNA_DAMAGE_RESPONSE_ONLY_ATM_DEPENDENT	0.284786
WP_TCA_CYCLE_IN_SENESCENCE	0.302646	WP_NUCLEOTIDE_GPCRS	0.551484	WP_DNA_IRDAMAGE_AND_CELLULAR_RESPONSE_VIA_ATR	0.214042	WP_AGERAGE_PATHWAY	0.774023	WP_APOE_AND_MIR146_IN_INFLAMMATION_AND_ATHEROSCLEROSIS	0.287524
WP_NANOPARTICLEMEDIATED_ACTIVATION_OF_RECEPTOR_SIGNALING	0.305525	WP_INTEGRINMEDIATED_CELL_ADHESION	0.558662	WP_RELATIONSHIP_BETWEEN_INFLAMMATION_COX2_AND_EGFR	0.215694	WP_PPAR_SIGNALING_PATHWAY	0.775129	WP_INSULIN_SIGNALING_IN_ADIPOCYTES_DIABETIC_CONDITION	0.287524
WP_SPHINGOLIPID_PATHWAY	0.305525	WP_CELLTYPE_DEPENDENT_SELECTIVITY_OF_CCK2R_SIGNALING	0.580487	WP_SPHINGOLIPID_METABOLISM_INTEGRATED_PATHWAY	0.215694	WP_OXIDATIVE_PHOSPHORYLATION	0.779151	WP_INSULIN_SIGNALING_IN_ADIPOCYTES_NORMAL_CONDITION	0.287524
WP_SERINE_METABOLISM	0.307993	WP_INCLUSION_BODY_MYOSITIS	0.580487	WP_REGULATION_OF_ACTIN_CYTOSKELETON	0.217914	WP_16P112_PROXIMAL_DELETION_SYNDROME	0.780709	WP_MICRORNA_FOR_TARGETING_CANCER_GROWTH_AND_VASCULARIZATION_IN_GLIOBLASTOMA	0.287524
WP_SMC1SMC3_ROLE_IN_DNA_DAMAGE_CORNELIA_DE_LANGE_SYNDROME	0.316775	WP_MAMMARY_GLAND_DEVELOPMENT_PATHWAY_PUBERTY_STAGE_2_OF_4	0.580487	WP_IL9_SIGNALING_PATHWAY	0.219046	WP_MELANOMA	0.780709	WP_NODLIKE_RECEPTOR_NLR_SIGNALING_PATHWAY	0.287524
WP_DEVELOPMENT_OF_URETERIC_COLLECTION_SYSTEM	0.320451	WP_PURINE_METABOLISM	0.580487	WP_MFAP5_EFFECT_ON_PERMEABILITY_AND_MOTILITY_OF_ENDOTHELIAL_CELLS_VIA_CYTOSKELETON_REARRANGEMENT	0.219046	WP_LUNG_FIBROSIS	0.782367	WP_SARSCOV2_B117_VARIANT_ANTAGONISES_INNATE_IMMUNE_ACTIVATION	0.287524
WP_THYMIC_STROMAL_LYMPHOPOIETIN_TSLP_SIGNALING_PATHWAY	0.320664	WP_NUCLEOTIDE_EXCISION_REPAIR	0.581839	WP_SREBF_AND_MIR33_IN_CHOLESTEROL_AND_LIPID_HOMEOSTASIS	0.219046	WP_MECP2_AND_ASSOCIATED_RETT_SYNDROME	0.789897	WP_ERK_PATHWAY_IN_HUNTINGTONS_DISEASE	0.292712
WP_CYTOSOLIC_DNASENSING_PATHWAY	0.3236	WP_RENINANGIOTENSINALDOSTERONE_SYSTEM_RAAS	0.582007	WP_CODEINE_AND_MORPHINE_METABOLISM	0.219526	WP_ERBB_SIGNALING_PATHWAY	0.800701	WP_CAMKK2_PATHWAY	0.296939
WP_REGULATORY_CIRCUITS_OF_THE_STAT3_SIGNALING_PATHWAY	0.325165	WP_IL4_SIGNALING_PATHWAY	0.583773	WP_MIR5093P_ALTERATION_OF_YAP1ECM_AXIS	0.219526	WP_HAIR_FOLLICLE_DEVELOPMENT_CYTODIFFERENTIATION_PART_3_OF_3	0.800701	WP_HEPATOCYTE_GROWTH_FACTOR_RECEPTOR_SIGNALING	0.296939
WP_WHITE_FAT_CELL_DIFFERENTIATION	0.329538	WP_RANKLRANK_SIGNALING_PATHWAY	0.583773	WP_MITOCHONDRIAL_GENE_EXPRESSION	0.219526	WP_MIRNA_REGULATION_OF_DNA_DAMAGE_RESPONSE	0.801257	WP_TRANSLATION_INHIBITORS_IN_CHRONICALLY_ACTIVATED_PDGFRA_CELLS	0.297279
WP_HAIR_FOLLICLE_DEVELOPMENT_ORGANOGENESIS_PART_2_OF_3	0.329894	WP_FRAGILE_X_SYNDROME	0.585324	WP_ANDROGEN_RECEPTOR_SIGNALING_PATHWAY	0.220808	WP_CLEAR_CELL_RENAL_CELL_CARCINOMA_PATHWAYS	0.801905	WP_FGFR3_SIGNALING_IN_CHONDROCYTE_PROLIFERATION_AND_TERMINAL_DIFFERENTIATION	0.306453
WP_PHYSICOCHEMICAL_FEATURES_AND_TOXICITYASSOCIATED_PATHWAYS	0.334489	WP_INTERFERON_TYPE_I_SIGNALING_PATHWAYS	0.585332	WP_IL3_SIGNALING_PATHWAY	0.223317	WP_APOPTOSIS	0.80756	WP_INTERACTIONS_BETWEEN_LOXL4_AND_OXIDATIVE_STRESS_PATHWAY	0.306453
WP_PREIMPLANTATION_EMBRYO	0.334489	WP_CCL18_SIGNALING_PATHWAY	0.589704	WP_NEUROINFLAMMATION	0.224254	WP_INTEGRINMEDIATED_CELL_ADHESION	0.819709	WP_IMMUNE_RESPONSE_TO_TUBERCULOSIS	0.308781
WP_CATALYTIC_CYCLE_OF_MAMMALIAN_FLAVINCONTAINING_MONOOXYGENASES_FMOS	0.334995	WP_PHOSPHODIESTERASES_IN_NEURONAL_FUNCTION	0.589704	WP_RALA_DOWNSTREAM_REGULATED_GENES	0.224254	WP_TOLLLIKE_RECEPTOR_SIGNALING_PATHWAY	0.822578	WP_RAC1PAK1P38MMP2_PATHWAY	0.310877
WP_ULTRACONSERVED_REGION_339_MODULATION_OF_TUMOR_SUPPRESSOR_MICRORNAS_IN_CANCER	0.334995	WP_TGFBETA_SIGNALING_PATHWAY	0.604044	WP_DNA_IRDOUBLE_STRAND_BREAKS_AND_CELLULAR_RESPONSE_VIA_ATM	0.225761	WP_ELECTRON_TRANSPORT_CHAIN_OXPHOS_SYSTEM_IN_MITOCHONDRIA	0.825585	WP_NOVEL_INTRACELLULAR_COMPONENTS_OF_RIGILIKE_RECEPTOR_RLR_PATHWAY	0.311685
WP_VITAMIN_B6DEPENDENT_AND_RESPONSIVE_DISORDERS	0.334995	WP_NUCLEOTIDEBINDING_OLIGOMERIZATION_DOMAIN_NOD_PATHWAY	0.60698	WP_MECP2_AND_ASSOCIATED_RETT_SYNDROME	0.227078	WP_CALCIUM_REGULATION_IN_CARDIAC_CELLS	0.84736	WP_P38_MAPK_SIGNALING_PATHWAY	0.315808
WP_THYROID_STIMULATING_HORMONE_TSH_SIGNALING_PATHWAY	0.347688	WP_AEROBIC_GLYCOLYSIS	0.607617	WP_G1_TO_S_CELL_CYCLE_CONTROL	0.240136	WP_NETWORK_MAP_OF_SARSCOV2_SIGNALING_PATHWAY	0.881791	WP_RESISTIN_AS_A_REGULATOR_OF_INFLAMMATION	0.318278
WP_TCELL_ANTIGEN_RECEPTOR_TCR_PATHWAY_DURING_STAPHYLOCOCCUS_AUREUS_INFECTION	0.347797	WP_FAMILIAL_HYPERLIPIDEMIA_TYPE_3	0.607617	WP_CELL_CYCLE	0.240736	WP_15Q112_COPY_NUMBER_VARIATION_SYNDROME	1	WP_ERBB_SIGNALING_PATHWAY	0.320636
WP_ARYLAMINE_METABOLISM	0.350715	WP_OSTEOPONTIN_SIGNALING	0.607617	WP_T_CELL_RECEPTOR_AND_COSTIMULATORY_SIGNALING	0.242729	WP_ACETYLCHOLINE_SYNTHESIS	1	WP_IL4_SIGNALING_PATHWAY	0.322745
WP_BENZENE_METABOLISM	0.350715	WP_15Q112_COPY_NUMBER_VARIATION_SYNDROME	0.619339	WP_CANNABINOID_RECEPTOR_SIGNALING	0.243867	WP_AFLATOXIN_B1_METABOLISM	1	WP_STEROL_REGULATORY_ELEMENTBINDING_PROTEINS_SREBP_SIGNALING	0.331308
WP_GABA_METABOLISM_AKA_GHB	0.350715	WP_BIOMARKERS_FOR_PYRIMIDINE_METABOLISM_DISORDERS	0.619339	WP_NEOVASCULARISATION_PROCESSES	0.244376	WP_ANTIVIRAL_AND_ANTIINFLAMMATORY_EFFECTS_OF_NRF2_ON_SARSCOV2_PATHWAY	1	WP_VITAMIN_D_IN_INFLAMMATORY_DISEASES	0.331763
WP_KETONE_BODIES_SYNTHESIS_AND_DEGRADATION	0.350715	WP_DOPAMINE_METABOLISM	0.619339	WP_NEURAL_CREST_CELL_MIGRATION_DURING_DEVELOPMENT	0.244376	WP_ARACHIDONATE_EPOXYGENASE_EPOXIDE_HYDROLASE	1	WP_MBDNF_AND_PROBDNF_REGULATION_OF_GABA_NEUROTRANSMISSION	0.333292
WP_LINOLEIC_ACID_METABOLISM_AFFECTED_BY_CORONAVIRUS_INFECTION	0.350715	WP_FAMILIAL_HYPERLIPIDEMIA_TYPE_5	0.619339	WP_PHOTODYNAMIC_THERAPYINDUCED_NFKB_SURVIVAL_SIGNALING	0.244376	WP_AUTOSOMAL_RECESSIVE_OSTEOPETROSIS_PATHWAYS	1	WP_PHOTODYNAMIC_THERAPYINDUCED_NFKB_SURVIVAL_SIGNALING	0.333292
WP_MED_AND_PSEUDOACHONDROPLASIA_GENES	0.350715	WP_OMEGA3_OMEGA6_FATTY_ACID_SYNTHESIS	0.619339	WP_VITAMIN_DSENSITIVE_CALCIUM_SIGNALING_IN_DEPRESSION	0.245946	WP_BRAINDERIVED_NEUROTROPHIC_FACTOR_BDNF_SIGNALING_PATHWAY	1	WP_MYD88_DISTINCT_INPUTOUTPUT_PATHWAY	0.334355
WP_SARSCOV2_REPLICATION_ORGANELLE_FORMATION	0.350715	WP_RIBOFLAVIN_AND_COQ_DISORDERS	0.619339	WP_CANONICAL_NFKB_PATHWAY	0.246835	WP_CANCER_IMMUNOTHERAPY_BY_CTLA4_BLOCKADE	1	WP_SMALL_LIGAND_GPCRS	0.334355
WP_SECRETION_OF_HYDROCHLORIC_ACID_IN_PARIETAL_CELLS	0.350715	WP_SEROTONIN_AND_ANXIETYRELATED_EVENTS	0.619339	WP_BRAINDERIVED_NEUROTROPHIC_FACTOR_BDNF_SIGNALING_PATHWAY	0.2501	WP_CANONICAL_AND_NONCANONICAL_TGFB_SIGNALING	1	WP_JOUBERT_SYNDROME	0.334984
WP_SULINDAC_METABOLIC_PATHWAY	0.350715	WP_SUPRESSION_OF_HMGB1_MEDIATED_INFLAMMATION_BY_THBD	0.619339	WP_NICOTINE_EFFECT_ON_DOPAMINERGIC_NEURONS	0.255884	WP_CEREBRAL_ORGANIC_ACIDURIAS_INCLUDING_DISEASES	1	WP_VITAMIN_DSENSITIVE_CALCIUM_SIGNALING_IN_DEPRESSION	0.335422
WP_CAMKK2_PATHWAY	0.355064	WP_TRANSCRIPTIONAL_ACTIVATION_BY_NRF2_IN_RESPONSE_TO_PHYTOCHEMICALS	0.619339	WP_AEROBIC_GLYCOLYSIS	0.256298	WP_CONGENITAL_GENERALIZED_LIPODYSTROPHY_CGL	1	WP_TCA_CYCLE_NUTRIENT_USE_AND_INVASIVENESS_OF_OVARIAN_CANCER	0.340504
WP_RAS_AND_BRADYKININ_PATHWAYS_IN_COVID19	0.355064	WP_VITAMIN_D_METABOLISM	0.619339	WP_OMEGA3_OMEGA6_FATTY_ACID_SYNTHESIS	0.257191	WP_COVID19_THROMBOSIS_AND_ANTICOAGULATION	1	WP_VITAMIN_B6DEPENDENT_AND_RESPONSIVE_DISORDERS	0.340504
WP_LEUKOCYTEINTRINSIC_HIPPO_PATHWAY_FUNCTIONS	0.356165	WP_ALTERED_GLYCOSYLATION_OF_MUC1_IN_TUMOR_MICROENVIRONMENT	0.620194	WP_CANONICAL_AND_NONCANONICAL_NOTCH_SIGNALING	0.266999	WP_CYSTEINE_AND_METHIONINE_CATABOLISM	1	WP_GLUCOCORTICOID_RECEPTOR_PATHWAY	0.340536
WP_PRION_DISEASE_PATHWAY	0.356165	WP_ERK_PATHWAY_IN_HUNTINGTONS_DISEASE	0.620194	WP_MAPK_PATHWAY_IN_CONGENITAL_THYROID_CANCER	0.270913	WP_DRUG_INDUCTION_OF_BILE_ACID_PATHWAY	1	WP_NONSMALL_CELL_LUNG_CANCER	0.340536
WP_BLOOD_CLOTTING_CASCADE	0.358239	WP_KENNEDY_PATHWAY_FROM_SPHINGOLIPIDS	0.620194	WP_NONSMALL_CELL_LUNG_CANCER	0.271359	WP_EBSTEINBARR_VIRUS_LMP1_SIGNALING	1	WP_INTERLEUKIN11_SIGNALING_PATHWAY	0.349541
WP_ESTROGEN_SIGNALING_PATHWAY	0.358239	WP_MAJOR_RECEPTORS_TARGETED_BY_EPINEPHRINE_AND_NOREPINEPHRINE	0.620194	WP_HEAD_AND_NECK_SQUAMOUS_CELL_CARCINOMA	0.271642	WP_ENDOMETRIAL_CANCER	1	WP_MTHFR_DEFICIENCY	0.355285
WP_FGF23_SIGNALING_IN_HYPOPHOSPHATEMIC_RICKETS_AND_RELATED_DISORDERS	0.361975	WP_NIPBL_ROLE_IN_DNA_DAMAGE_CORNELIA_DE_LANGE_SYNDROME	0.620194	WP_GASTRIN_SIGNALING_PATHWAY	0.271795	WP_FAMILIAL_HYPERLIPIDEMIA_TYPE_5	1	WP_LIVER_X_RECEPTOR_PATHWAY	0.357342
WP_HYPOTHESIZED_PATHWAYS_IN_PATHOGENESIS_OF_CARDIOVASCULAR_DISEASE	0.361975	WP_OMEGA9_FATTY_ACID_SYNTHESIS	0.620194	WP_PATHOGENIC_ESCHERICHIA_COLI_INFECTION	0.277995	WP_FOLATE_METABOLISM	1	WP_NONHOMOLOGOUS_END_JOINING	0.357342
WP_PROLACTIN_SIGNALING_PATHWAY	0.368131	WP_SOMATIC_SEX_DETERMINATION	0.620194	WP_PRION_DISEASE_PATHWAY	0.28913	WP_GPR143_IN_MELANOCYTES_AND_RETINAL_PIGMENT_EPITHELIUM_CELLS	1	WP_SERINE_METABOLISM	0.357342
WP_NOTCH_SIGNALING_PATHWAY	0.371551	WP_TCA_CYCLE_AND_DEFICIENCY_OF_PYRUVATE_DEHYDROGENASE_COMPLEX_PDHC	0.620194	WP_ONCOSTATIN_M_SIGNALING_PATHWAY	0.290344	WP_HEREDITARY_LEIOMYOMATOSIS_AND_RENAL_CELL_CARCINOMA_PATHWAY	1	WP_SEROTONIN_TRANSPORTER_ACTIVITY	0.357342
WP_WNT_SIGNALING_IN_KIDNEY_DISEASE	0.379752	WP_AMPLIFICATION_AND_EXPANSION_OF_ONCOGENIC_PATHWAYS_AS_METASTATIC_TRAITS	0.622529	WP_EGFR_TYROSINE_KINASE_INHIBITOR_RESISTANCE	0.290522	WP_HFE_EFFECT_ON_HEPCIDIN_PRODUCTION	1	WP_REGULATORY_CIRCUITS_OF_THE_STAT3_SIGNALING_PATHWAY	0.357935
WP_BILE_ACIDS_SYNTHESIS_AND_ENTEROHEPATIC_CIRCULATION	0.380893	WP_CHOLESTEROL_BIOSYNTHESIS_PATHWAY	0.622529	WP_INTRACELLULAR_TRAFFICKING_PROTEINS_INVOLVED_IN_CMT_NEUROPATHY	0.290714	WP_IL9_SIGNALING_PATHWAY	1	WP_LNCRNAMEDIATED_MECHANISMS_OF_THERAPEUTIC_RESISTANCE	0.358488
WP_CYSTEINE_AND_METHIONINE_CATABOLISM	0.380952	WP_FAMILIAL_HYPERLIPIDEMIA_TYPE_2	0.622529	WP_INTRAFLAGELLAR_TRANSPORT_PROTEINS_BINDING_TO_DYNEIN	0.290714	WP_IRINOTECAN_PATHWAY	1	WP_TRANSCRIPTION_FACTORS_REGULATE_MIRNAS_RELATED_TO_CARDIAC_HYPERTROPHY	0.358488
WP_DISORDERS_OF_FOLATE_METABOLISM_AND_TRANSPORT	0.380952	WP_GANGLIO_SPHINGOLIPID_METABOLISM	0.622529	WP_PHYSIOLOGICAL_AND_PATHOLOGICAL_HYPERTROPHY_OF_THE_HEART	0.290714	WP_KININKALLIKREIN_PATHWAY	1	WP_EDA_SIGNALING_IN_HAIR_FOLLICLE_DEVELOPMENT	0.369543
WP_DOPAMINE_METABOLISM	0.380952	WP_GLYCOSAMINOGLYCAN_DEGRADATION	0.622529	WP_PROGERIAASSOCIATED_LIPODYSTROPHY	0.290714	WP_KREBS_CYCLE_DISORDERS	1	WP_COHESIN_COMPLEX_CORNELIA_DE_LANGE_SYNDROME	0.376223
WP_FAMILIAL_HYPERLIPIDEMIA_TYPE_5	0.380952	WP_ID_SIGNALING_PATHWAY	0.622529	WP_FOLATEALCOHOL_AND_CANCER_PATHWAY_HYPOTHESES	0.297202	WP_LTF_DANGER_SIGNAL_RESPONSE_PATHWAY	1	WP_TYPE_I_COLLAGEN_SYNTHESIS_IN_THE_CONTEXT_OF_OSTEOGENESIS_IMPERFECTA	0.376223
WP_SUPRESSION_OF_HMGB1_MEDIATED_INFLAMMATION_BY_THBD	0.380952	WP_INTERACTOME_OF_POLYCOMB_REPRESSIVE_COMPLEX_2_PRC2	0.622529	WP_HEME_BIOSYNTHESIS	0.297202	WP_MICRORNA_NETWORK_ASSOCIATED_WITH_CHRONIC_LYMPHOCYTIC_LEUKEMIA	1	WP_BONE_MORPHOGENIC_PROTEIN_BMP_SIGNALING_AND_REGULATION	0.37821
WP_VITAMIN_D_METABOLISM	0.380952	WP_LEPTININSULIN_SIGNALING_OVERLAP	0.622529	WP_HIF1A_AND_PPARG_REGULATION_OF_GLYCOLYSIS	0.297202	WP_MIR124_PREDICTED_INTERACTIONS_WITH_CELL_CYCLE_AND_DIFFERENTIATION	1	WP_CHROMOSOMAL_AND_MICROSATELLITE_INSTABILITY_IN_COLORECTAL_CANCER	0.390169
WP_FGFR3_SIGNALING_IN_CHONDROCYTE_PROLIFERATION_AND_TERMINAL_DIFFERENTIATION	0.388168	WP_MAP3K1_ROLE_IN_PROMOTING_AND_BLOCKING_GONADAL_DETERMINATION	0.622529	WP_LDLRAD4_AND_WHAT_WE_KNOW_ABOUT_IT	0.297202	WP_MOLYBDENUM_COFACTOR_MOCO_BIOSYNTHESIS	1	WP_ARYL_HYDROCARBON_RECEPTOR_PATHWAY_WP2586	0.393297
WP_OMEGA9_FATTY_ACID_SYNTHESIS	0.391871	WP_NAD_METABOLISM	0.622529	WP_MACROPHAGE_MARKERS	0.297202	WP_MRNA_PROTEIN_AND_METABOLITE_INDUCATION_PATHWAY_BY_CYCLOSPORIN_A	1	WP_HOSTPATHOGEN_INTERACTION_OF_HUMAN_CORONAVIRUSES_MAPK_SIGNALING	0.393889
WP_IL2_SIGNALING_PATHWAY	0.398872	WP_PYRIMIDINE_METABOLISM_AND_RELATED_DISEASES	0.622529	WP_NONCLASSICAL_ROLE_OF_VITAMIN_D	0.297202	WP_NAD_BIOSYNTHETIC_PATHWAYS	1	WP_OVERVIEW_OF_INTERFERONSMEDIATED_SIGNALING_PATHWAY	0.395284
WP_SPHINGOLIPID_METABOLISM_IN_SENESCENCE	0.406935	WP_SEROTONIN_AND_ANXIETY	0.622529	WP_PEROXIREDOXIN_2_INDUCED_OVARIAN_FAILURE	0.297202	WP_NICOTINE_METABOLISM_IN_LIVER_CELLS	1	WP_NRP1TRIGGERED_SIGNALING_PATHWAYS_IN_PANCREATIC_CANCER	0.404584
WP_MAP3K1_ROLE_IN_PROMOTING_AND_BLOCKING_GONADAL_DETERMINATION	0.411885	WP_DEGRADATION_PATHWAY_OF_SPHINGOLIPIDS_INCLUDING_DISEASES	0.62615	WP_TGIF_DISRUPTION_OF_SHH_SIGNALING	0.297202	WP_NITRIC_OXIDE_METABOLISM_IN_CYSTIC_FIBROSIS	1	WP_TYPE_II_INTERFERON_SIGNALING_IFNG	0.404584
WP_PYRIMIDINE_METABOLISM_AND_RELATED_DISEASES	0.411885	WP_DEREGULATION_OF_RAB_AND_RAB_EFFECTOR_GENES_IN_BLADDER_CANCER	0.62615	WP_LIPID_PARTICLES_COMPOSITION	0.298928	WP_NOTCH1_REGULATION_OF_ENDOTHELIAL_CELL_CALCIFICATION	1	WP_LINOLEIC_ACID_METABOLISM_AFFECTED_BY_CORONAVIRUS_INFECTION	0.404963
WP_AUTOPHAGY	0.421435	WP_FAMILIAL_HYPERLIPIDEMIA_TYPE_1	0.62615	WP_SOMITOGENESIS_IN_THE_CONTEXT_OF_SPONDYLOCOSTAL_DYSOSTOSIS	0.298928	WP_NUCLEOTIDE_EXCISION_REPAIR_IN_XERODERMA_PIGMENTOSUM	1	WP_SARSCOV2_REPLICATION_ORGANELLE_FORMATION	0.404963
WP_GASTRIC_CANCER_NETWORK_1	0.423136	WP_H19_ACTION_RBE2F1_SIGNALING_AND_CDKBETACATENIN_ACTIVITY	0.62615	WP_TCA_CYCLE_IN_SENESCENCE	0.298928	WP_NUCLEOTIDE_METABOLISM	1	WP_SARSCOV2_INNATE_IMMUNITY_EVASION_AND_CELLSPECIFIC_IMMUNE_RESPONSE	0.408274
WP_WNT_SIGNALING	0.4252	WP_PLATELETMEDIATED_INTERACTIONS_WITH_VASCULAR_AND_CIRCULATING_CELLS	0.62615	WP_ACQUIRED_PARTIAL_LIPODYSTROPHY_BARRAQUERSIMONS_SYNDROME	0.305624	WP_PENTOSE_PHOSPHATE_METABOLISM	1	WP_BILE_ACIDS_SYNTHESIS_AND_ENTEROHEPATIC_CIRCULATION	0.411764
WP_AGERAGE_PATHWAY	0.427226	WP_SULFATION_BIOTRANSFORMATION_REACTION	0.62615	WP_TGFBETA_SIGNALING_IN_THYROID_CELLS_FOR_EPITHELIALMESENCHYMAL_TRANSITION	0.305624	WP_RIBOFLAVIN_AND_COQ_DISORDERS	1	WP_FAMILIAL_HYPERLIPIDEMIA_TYPE_3	0.411764
WP_ACQUIRED_PARTIAL_LIPODYSTROPHY_BARRAQUERSIMONS_SYNDROME	0.433581	WP_TCA_CYCLE_AKA_KREBS_OR_CITRIC_ACID_CYCLE	0.62615	WP_JOUBERT_SYNDROME	0.321888	WP_SARSCOV2_AND_ACE2_RECEPTOR_MOLECULAR_MECHANISMS	1	WP_OSTEOBLAST_SIGNALING	0.411764
WP_PLATELETMEDIATED_INTERACTIONS_WITH_VASCULAR_AND_CIRCULATING_CELLS	0.433581	WP_TGFBETA_SIGNALING_IN_THYROID_CELLS_FOR_EPITHELIALMESENCHYMAL_TRANSITION	0.62615	WP_CATALYTIC_CYCLE_OF_MAMMALIAN_FLAVINCONTAINING_MONOOXYGENASES_FMOS	0.330642	WP_SCFA_AND_SKELETAL_MUSCLE_SUBSTRATE_METABOLISM	1	WP_DOPAMINE_METABOLISM	0.411931
WP_MFAP5_EFFECT_ON_PERMEABILITY_AND_MOTILITY_OF_ENDOTHELIAL_CELLS_VIA_CYTOSKELETON_REARRANGEMENT	0.435009	WP_TRANSCRIPTION_COFACTORS_SKI_AND_SKIL_PROTEIN_PARTNERS	0.62615	WP_TCA_CYCLE_NUTRIENT_USE_AND_INVASIVENESS_OF_OVARIAN_CANCER	0.330642	WP_SEROTONIN_RECEPTOR_2_AND_ELKSRFGATA4_SIGNALING	1	WP_SEROTONIN_AND_ANXIETYRELATED_EVENTS	0.411931
WP_REGULATION_OF_WNT_BCATENIN_SIGNALING_BY_SMALL_MOLECULE_COMPOUNDS	0.435009	WP_TRYPTOPHAN_CATABOLISM_LEADING_TO_NAD_PRODUCTION	0.62615	WP_NEURAL_CREST_CELL_MIGRATION_IN_CANCER	0.330908	WP_SMALL_LIGAND_GPCRS	1	WP_INTRACELLULAR_TRAFFICKING_PROTEINS_INVOLVED_IN_CMT_NEUROPATHY	0.416506
WP_MICROTUBULE_CYTOSKELETON_REGULATION	0.435289	WP_G1_TO_S_CELL_CYCLE_CONTROL	0.62775	WP_B_CELL_RECEPTOR_SIGNALING_PATHWAY	0.33378	WP_SREBF_AND_MIR33_IN_CHOLESTEROL_AND_LIPID_HOMEOSTASIS	1	WP_INTRAFLAGELLAR_TRANSPORT_PROTEINS_BINDING_TO_DYNEIN	0.416506
WP_MAPK_CASCADE	0.448968	WP_THYROID_STIMULATING_HORMONE_TSH_SIGNALING_PATHWAY	0.62775	WP_GASTRIC_CANCER_NETWORK_1	0.334932	WP_STEROL_REGULATORY_ELEMENTBINDING_PROTEINS_SREBP_SIGNALING	1	WP_EGFR_TYROSINE_KINASE_INHIBITOR_RESISTANCE	0.424877
WP_EXERCISEINDUCED_CIRCADIAN_REGULATION	0.450901	WP_CANCER_IMMUNOTHERAPY_BY_CTLA4_BLOCKADE	0.63088	WP_INTEGRATED_CANCER_PATHWAY	0.337703	WP_SUPRESSION_OF_HMGB1_MEDIATED_INFLAMMATION_BY_THBD	1	WP_S1P_RECEPTOR_SIGNAL_TRANSDUCTION	0.426031
WP_7Q1123_COPY_NUMBER_VARIATION_SYNDROME	0.451272	WP_CANONICAL_AND_NONCANONICAL_TGFB_SIGNALING	0.63088	WP_TYPE_I_INTERFERON_INDUCTION_AND_SIGNALING_DURING_SARSCOV2_INFECTION	0.343965	WP_THYROXINE_THYROID_HORMONE_PRODUCTION	1	WP_HEDGEHOG_SIGNALING_PATHWAY_WP47	0.426745
WP_SYNAPTIC_VESICLE_PATHWAY	0.45134	WP_DRUG_INDUCTION_OF_BILE_ACID_PATHWAY	0.63088	WP_HAIR_FOLLICLE_DEVELOPMENT_ORGANOGENESIS_PART_2_OF_3	0.346272	WP_TOLLLIKE_RECEPTOR_SIGNALING_RELATED_TO_MYD88	1	WP_IL2_SIGNALING_PATHWAY	0.428757
WP_NRP1TRIGGERED_SIGNALING_PATHWAYS_IN_PANCREATIC_CANCER	0.454579	WP_ESTROGEN_METABOLISM	0.63088	WP_REGUCALCIN_IN_PROXIMAL_TUBULE_EPITHELIAL_KIDNEY_CELLS	0.346272	WP_1Q211_COPY_NUMBER_VARIATION_SYNDROME	1	WP_AFLATOXIN_B1_METABOLISM	0.437195
WP_THERMOGENESIS	0.454608	WP_MYD88_DISTINCT_INPUTOUTPUT_PATHWAY	0.63088	WP_TUMOR_SUPPRESSOR_ACTIVITY_OF_SMARCB1	0.346272	WP_ACE_INHIBITOR_PATHWAY	1	WP_AMINO_ACID_METABOLISM_PATHWAY_EXCERPT_HISTIDINE_CATABOLISM_EXTENSION	0.437195
WP_EICOSANOID_METABOLISM_VIA_CYTOCHROME_P450_MONOOXYGENASES_PATHWAY	0.460837	WP_NEPHROGENESIS	0.63088	WP_IMATINIB_AND_CHRONIC_MYELOID_LEUKEMIA	0.347532	WP_ACQUIRED_PARTIAL_LIPODYSTROPHY_BARRAQUERSIMONS_SYNDROME	1	WP_MICRORNA_NETWORK_ASSOCIATED_WITH_CHRONIC_LYMPHOCYTIC_LEUKEMIA	0.437195
WP_FOLATEALCOHOL_AND_CANCER_PATHWAY_HYPOTHESES	0.460837	WP_NITRIC_OXIDE_METABOLISM_IN_CYSTIC_FIBROSIS	0.63088	WP_FOXA2_PATHWAY	0.349512	WP_ACUTE_VIRAL_MYOCARDITIS	1	WP_MOLYBDENUM_COFACTOR_MOCO_BIOSYNTHESIS	0.437195
WP_NODLIKE_RECEPTOR_NLR_SIGNALING_PATHWAY	0.460837	WP_NOTCH1_REGULATION_OF_ENDOTHELIAL_CELL_CALCIFICATION	0.63088	WP_LEPTIN_AND_ADIPONECTIN	0.354894	WP_AEROBIC_GLYCOLYSIS	1	WP_NICOTINE_METABOLISM_IN_LIVER_CELLS	0.437195
WP_NONCLASSICAL_ROLE_OF_VITAMIN_D	0.460837	WP_REGULATION_OF_WNT_BCATENIN_SIGNALING_BY_SMALL_MOLECULE_COMPOUNDS	0.63088	WP_ETHANOL_EFFECTS_ON_HISTONE_MODIFICATIONS	0.367788	WP_ALPHA_6_BETA_4_SIGNALING_PATHWAY	1	WP_THYROXINE_THYROID_HORMONE_PRODUCTION	0.437195
WP_MET_IN_TYPE_1_PAPILLARY_RENAL_CELL_CARCINOMA	0.466194	WP_SMALL_LIGAND_GPCRS	0.63088	WP_ALTERNATIVE_PATHWAY_OF_FETAL_ANDROGEN_SYNTHESIS	0.36843	WP_ALTERNATIVE_PATHWAY_OF_FETAL_ANDROGEN_SYNTHESIS	1	WP_VASOPRESSINREGULATED_WATER_REABSORPTION	0.441738
WP_ETHANOL_METABOLISM_PRODUCTION_OF_ROS_BY_CYP2E1	0.471131	WP_SREBF_AND_MIR33_IN_CHOLESTEROL_AND_LIPID_HOMEOSTASIS	0.63088	WP_BONE_MORPHOGENIC_PROTEIN_BMP_SIGNALING_AND_REGULATION	0.36843	WP_AMPLIFICATION_AND_EXPANSION_OF_ONCOGENIC_PATHWAYS_AS_METASTATIC_TRAITS	1	WP_ENERGY_METABOLISM	0.443557
WP_LIPID_PARTICLES_COMPOSITION	0.471131	WP_P53_TRANSCRIPTIONAL_GENE_NETWORK	0.633302	WP_PURINE_METABOLISM	0.36843	WP_ANGIOGENESIS	1	WP_THYROID_STIMULATING_HORMONE_TSH_SIGNALING_PATHWAY	0.448322
WP_METHYLATION_PATHWAYS	0.471131	WP_BMP_SIGNALING_IN_EYELID_DEVELOPMENT	0.636563	WP_KETONE_BODIES_SYNTHESIS_AND_DEGRADATION	0.369752	WP_APOE_AND_MIR146_IN_INFLAMMATION_AND_ATHEROSCLEROSIS	1	WP_SPHINGOLIPID_PATHWAY	0.449159
WP_SOMITOGENESIS_IN_THE_CONTEXT_OF_SPONDYLOCOSTAL_DYSOSTOSIS	0.471131	WP_FATTY_ACID_OMEGAOXIDATION	0.636563	WP_SARSCOV2_REPLICATION_ORGANELLE_FORMATION	0.369752	WP_APOPTOSIS_MODULATION_BY_HSP70	1	WP_TRANSCRIPTION_FACTOR_REGULATION_IN_ADIPOGENESIS	0.449159
WP_STEROID_BIOSYNTHESIS	0.471131	WP_GENES_TARGETED_BY_MIRNAS_IN_ADIPOCYTES	0.636563	WP_ATM_SIGNALING_IN_DEVELOPMENT_AND_DISEASE	0.37172	WP_ARYL_HYDROCARBON_RECEPTOR_PATHWAY_WP2873	1	WP_CANNABINOID_RECEPTOR_SIGNALING	0.451982
WP_P38_MAPK_SIGNALING_PATHWAY	0.472199	WP_INHIBITION_OF_EXOSOME_BIOGENESIS_AND_SECRETION_BY_MANUMYCIN_A_IN_CRPC_CELLS	0.636563	WP_EXERCISEINDUCED_CIRCADIAN_REGULATION	0.378426	WP_ARYLAMINE_METABOLISM	1	WP_CANONICAL_NFKB_PATHWAY	0.452816
WP_CONGENITAL_GENERALIZED_LIPODYSTROPHY_CGL	0.47487	WP_MITOCHONDRIAL_GENE_EXPRESSION	0.636563	WP_SYNAPTIC_SIGNALING_PATHWAYS_ASSOCIATED_WITH_AUTISM_SPECTRUM_DISORDER	0.378426	WP_AUTOPHAGY	1	WP_HYPOTHETICAL_CRANIOFACIAL_DEVELOPMENT_PATHWAY	0.452816
WP_UREA_CYCLE_AND_METABOLISM_OF_AMINO_GROUPS	0.47487	WP_NANOPARTICLE_TRIGGERED_REGULATED_NECROSIS	0.636563	WP_GLYCOSYLATION_AND_RELATED_CONGENITAL_DEFECTS	0.382522	WP_B_CELL_RECEPTOR_SIGNALING_PATHWAY	1	WP_METABOLISM_OF_ALPHALINOLENIC_ACID	0.452816
WP_APOPTOSIS_MODULATION_BY_HSP70	0.477193	WP_SMC1SMC3_ROLE_IN_DNA_DAMAGE_CORNELIA_DE_LANGE_SYNDROME	0.636563	WP_PHOTODYNAMIC_THERAPYINDUCED_NFE2L2_NRF2_SURVIVAL_SIGNALING	0.382522	WP_BDNFTRKB_SIGNALING	1	WP_NAD_METABOLISM	0.453431
WP_GALANIN_RECEPTOR_PATHWAY	0.477193	WP_TP53_NETWORK	0.636563	WP_UNFOLDED_PROTEIN_RESPONSE	0.382522	WP_BENZENE_METABOLISM	1	WP_ACE_INHIBITOR_PATHWAY	0.453982
WP_MODULATORS_OF_TCR_SIGNALING_AND_T_CELL_ACTIVATION	0.478695	WP_HYPERTROPHY_MODEL	0.643054	WP_RESISTIN_AS_A_REGULATOR_OF_INFLAMMATION	0.390997	WP_BENZOAPYRENE_METABOLISM	1	WP_FAMILIAL_HYPERLIPIDEMIA_TYPE_1	0.453982
WP_CLEAR_CELL_RENAL_CELL_CARCINOMA_PATHWAYS	0.483802	WP_EDA_SIGNALING_IN_HAIR_FOLLICLE_DEVELOPMENT	0.650226	WP_AUTOSOMAL_RECESSIVE_OSTEOPETROSIS_PATHWAYS	0.399929	WP_BILE_ACIDS_SYNTHESIS_AND_ENTEROHEPATIC_CIRCULATION	1	WP_FIBRIN_COMPLEMENT_RECEPTOR_3_SIGNALING_PATHWAY	0.457273
WP_UREA_CYCLE_AND_ASSOCIATED_PATHWAYS	0.486001	WP_PKCGAMMA_CALCIUM_SIGNALING_PATHWAY_IN_ATAXIA	0.650226	WP_TGFBETA_SIGNALING_PATHWAY	0.400364	WP_BIOMARKERS_FOR_UREA_CYCLE_DISORDERS	1	WP_WHITE_FAT_CELL_DIFFERENTIATION	0.461488
WP_IL5_SIGNALING_PATHWAY	0.491135	WP_UREA_CYCLE_AND_METABOLISM_OF_AMINO_GROUPS	0.650226	WP_INITIATION_OF_TRANSCRIPTION_AND_TRANSLATION_ELONGATION_AT_THE_HIV1_LTR	0.407349	WP_BIOTIN_METABOLISM_INCLUDING_IEMS	1	WP_ESTROGEN_METABOLISM	0.465556
WP_RAC1PAK1P38MMP2_PATHWAY	0.496682	WP_CLEAR_CELL_RENAL_CELL_CARCINOMA_PATHWAYS	0.67352	WP_RETINOBLASTOMA_GENE_IN_CANCER	0.414804	WP_BLADDER_CANCER	1	WP_MFAP5_EFFECT_ON_PERMEABILITY_AND_MOTILITY_OF_ENDOTHELIAL_CELLS_VIA_CYTOSKELETON_REARRANGEMENT	0.465556
WP_MAMMARY_GLAND_DEVELOPMENT_PATHWAY_EMBRYONIC_DEVELOPMENT_STAGE_1_OF_4	0.500446	WP_FGF23_SIGNALING_IN_HYPOPHOSPHATEMIC_RICKETS_AND_RELATED_DISORDERS	0.674736	WP_VITAMIN_D_IN_INFLAMMATORY_DISEASES	0.414889	WP_BLOOD_CLOTTING_CASCADE	1	WP_HAIR_FOLLICLE_DEVELOPMENT_ORGANOGENESIS_PART_2_OF_3	0.469711
WP_SPHINGOLIPID_METABOLISM_OVERVIEW	0.500446	WP_GLYCOSYLATION_AND_RELATED_CONGENITAL_DEFECTS	0.674736	WP_HEDGEHOG_SIGNALING_PATHWAY_WP47	0.422774	WP_BMP_SIGNALING_IN_EYELID_DEVELOPMENT	1	WP_MAMMARY_GLAND_DEVELOPMENT_PATHWAY_PREGNANCY_AND_LACTATION_STAGE_3_OF_4	0.469711
WP_APOPTOSIS_MODULATION_AND_SIGNALING	0.503391	WP_IL7_SIGNALING_PATHWAY	0.674736	WP_KENNEDY_PATHWAY_FROM_SPHINGOLIPIDS	0.422774	WP_BONE_MORPHOGENIC_PROTEIN_BMP_SIGNALING_AND_REGULATION	1	WP_SEROTONIN_HTR1_GROUP_AND_FOS_PATHWAY	0.469711
WP_NEURODEGENERATION_WITH_BRAIN_IRON_ACCUMULATION_NBIA_SUBTYPES_PATHWAY	0.509052	WP_KALLMANN_SYNDROME	0.674736	WP_MITOCHONDRIAL_COMPLEX_III_ASSEMBLY	0.422774	WP_CALORIC_RESTRICTION_AND_AGING	1	WP_TRANSSULFURATION_AND_ONECARBON_METABOLISM	0.469711
WP_SMALL_CELL_LUNG_CANCER	0.510989	WP_UNFOLDED_PROTEIN_RESPONSE	0.674736	WP_TCA_CYCLE_AND_DEFICIENCY_OF_PYRUVATE_DEHYDROGENASE_COMPLEX_PDHC	0.422774	WP_CANONICAL_NFKB_PATHWAY	1	WP_CANONICAL_AND_NONCANONICAL_NOTCH_SIGNALING	0.472069
WP_INTERACTIONS_BETWEEN_LOXL4_AND_OXIDATIVE_STRESS_PATHWAY	0.511328	WP_FOCAL_ADHESION	0.676629	WP_HEDGEHOG_SIGNALING_PATHWAY_WP4249	0.422779	WP_CATALYTIC_CYCLE_OF_MAMMALIAN_FLAVINCONTAINING_MONOOXYGENASES_FMOS	1	WP_FLUOROPYRIMIDINE_ACTIVITY	0.472069
WP_PHYSIOLOGICAL_AND_PATHOLOGICAL_HYPERTROPHY_OF_THE_HEART	0.511328	WP_SELENIUM_MICRONUTRIENT_NETWORK	0.685379	WP_PDGFRBETA_PATHWAY	0.424096	WP_CCL18_SIGNALING_PATHWAY	1	WP_PROSTAGLANDIN_AND_LEUKOTRIENE_METABOLISM_IN_SENESCENCE	0.472069
WP_S1P_RECEPTOR_SIGNAL_TRANSDUCTION	0.51951	WP_CORTICOTROPINRELEASING_HORMONE_SIGNALING_PATHWAY	0.686261	WP_MITOCHONDRIAL_LONG_CHAIN_FATTY_ACID_BETAOXIDATION	0.425402	WP_CELLS_AND_MOLECULES_INVOLVED_IN_LOCAL_ACUTE_INFLAMMATORY_RESPONSE	1	WP_HYPERTROPHY_MODEL	0.488164
WP_GLYCOLYSIS_IN_SENESCENCE	0.527485	WP_EPO_RECEPTOR_SIGNALING	0.692672	WP_NCRNAS_INVOLVED_IN_STAT3_SIGNALING_IN_HEPATOCELLULAR_CARCINOMA	0.425402	WP_CELLULAR_PROTEOSTASIS	1	WP_IMATINIB_AND_CHRONIC_MYELOID_LEUKEMIA	0.488164
WP_INTERLEUKIN1_INDUCED_ACTIVATION_OF_NFKB	0.527485	WP_INTRACELLULAR_TRAFFICKING_PROTEINS_INVOLVED_IN_CMT_NEUROPATHY	0.692672	WP_QUERCETIN_AND_NFKB_AP1_INDUCED_APOPTOSIS	0.425402	WP_CHOLESTEROL_METABOLISM_WITH_BLOCH_AND_KANDUTSCHRUSSELL_PATHWAYS	1	WP_HEME_BIOSYNTHESIS	0.490547
WP_PROTEASOME_DEGRADATION	0.53382	WP_INTRAFLAGELLAR_TRANSPORT_PROTEINS_BINDING_TO_DYNEIN	0.692672	WP_SEROTONIN_AND_ANXIETY	0.425402	WP_CHROMOSOMAL_AND_MICROSATELLITE_INSTABILITY_IN_COLORECTAL_CANCER	1	WP_PENTOSE_PHOSPHATE_PATHWAY_IN_SENESCENT_CELLS	0.490547
WP_CONTROL_OF_IMMUNE_TOLERANCE_BY_VASOACTIVE_INTESTINAL_PEPTIDE	0.534343	WP_PROGERIAASSOCIATED_LIPODYSTROPHY	0.692672	WP_ACTIVATION_OF_NLRP3_INFLAMMASOME_BY_SARSCOV2	0.429127	WP_CILIARY_LANDSCAPE	1	WP_UREA_CYCLE_AND_RELATED_DISEASES	0.490547
WP_HOMOLOGOUS_RECOMBINATION	0.534343	WP_EXTRACELLULAR_VESICLES_IN_THE_CROSSTALK_OF_CARDIAC_CELLS	0.719854	WP_CEREBRAL_ORGANIC_ACIDURIAS_INCLUDING_DISEASES	0.429127	WP_CODEINE_AND_MORPHINE_METABOLISM	1	WP_IL1_SIGNALING_PATHWAY	0.493066
WP_MAPK_AND_NFKB_SIGNALING_PATHWAYS_INHIBITED_BY_YERSINIA_YOPJ	0.534343	WP_PDGFRBETA_PATHWAY	0.719854	WP_KREBS_CYCLE_DISORDERS	0.429127	WP_COHESIN_COMPLEX_CORNELIA_DE_LANGE_SYNDROME	1	WP_NETRINUNC5B_SIGNALING_PATHWAY	0.493066
WP_MFAP5MEDIATED_OVARIAN_CANCER_CELL_MOTILITY_AND_INVASIVENESS	0.534343	WP_GLYCEROPHOSPHOLIPID_BIOSYNTHETIC_PATHWAY	0.71988	WP_MIR124_PREDICTED_INTERACTIONS_WITH_CELL_CYCLE_AND_DIFFERENTIATION	0.429127	WP_CONTROL_OF_IMMUNE_TOLERANCE_BY_VASOACTIVE_INTESTINAL_PEPTIDE	1	WP_TGFBETA_RECEPTOR_SIGNALING	0.513346
WP_PDGFRBETA_PATHWAY	0.536394	WP_SPHINGOLIPID_PATHWAY	0.71988	WP_TRANSCRIPTION_COFACTORS_SKI_AND_SKIL_PROTEIN_PARTNERS	0.438758	WP_CORI_CYCLE	1	WP_NRF2ARE_REGULATION	0.515249
WP_PI3KAKTMTOR_VITD3_SIGNALING	0.536394	WP_TRANSCRIPTION_FACTOR_REGULATION_IN_ADIPOGENESIS	0.71988	WP_GLYCEROPHOSPHOLIPID_BIOSYNTHETIC_PATHWAY	0.438852	WP_COVID19_ADVERSE_OUTCOME_PATHWAY	1	WP_ESTROGEN_SIGNALING_PATHWAY	0.516648
WP_RIBOFLAVIN_AND_COQ_DISORDERS	0.55981	WP_CANNABINOID_RECEPTOR_SIGNALING	0.72051	WP_FIBRIN_COMPLEMENT_RECEPTOR_3_SIGNALING_PATHWAY	0.441996	WP_CYTOKINES_AND_INFLAMMATORY_RESPONSE	1	WP_STING_PATHWAY_IN_KAWASAKILIKE_DISEASE_AND_COVID19	0.516648
WP_ENDOTHELIN_PATHWAYS	0.560212	WP_PI3KAKTMTOR_SIGNALING_PATHWAY_AND_THERAPEUTIC_OPPORTUNITIES	0.72051	WP_DUAL_HIJACK_MODEL_OF_VIF_IN_HIV_INFECTION	0.450114	WP_CYTOSINE_METHYLATION	1	WP_IL7_SIGNALING_PATHWAY	0.524306
WP_PURINERGIC_SIGNALING	0.560212	WP_SARS_CORONAVIRUS_AND_INNATE_IMMUNITY	0.72051	WP_EFFECTS_OF_NITRIC_OXIDE	0.450114	WP_DDX1_AS_A_REGULATORY_COMPONENT_OF_THE_DROSHA_MICROPROCESSOR	1	WP_NEPHROTIC_SYNDROME	0.533668
WP_SEROTONIN_HTR1_GROUP_AND_FOS_PATHWAY	0.560212	WP_CELL_MIGRATION_AND_INVASION_THROUGH_P75NTR	0.721702	WP_NUCLEOTIDE_EXCISION_REPAIR	0.455539	WP_DEGRADATION_PATHWAY_OF_SPHINGOLIPIDS_INCLUDING_DISEASES	1	WP_NAD_BIOSYNTHETIC_PATHWAYS	0.539277
WP_TYPE_2_PAPILLARY_RENAL_CELL_CARCINOMA	0.571071	WP_GPR143_IN_MELANOCYTES_AND_RETINAL_PIGMENT_EPITHELIUM_CELLS	0.721702	WP_SMALL_CELL_LUNG_CANCER	0.459097	WP_DEVELOPMENT_AND_HETEROGENEITY_OF_THE_ILC_FAMILY	1	WP_PPARALPHA_PATHWAY	0.539277
WP_ENDOMETRIAL_CANCER	0.576709	WP_TOLLLIKE_RECEPTOR_SIGNALING_RELATED_TO_MYD88	0.721702	WP_MIRNA_REGULATION_OF_P53_PATHWAY_IN_PROSTATE_CANCER	0.464195	WP_DEVELOPMENT_OF_PULMONARY_DENDRITIC_CELLS_AND_MACROPHAGE_SUBSETS	1	WP_EPO_RECEPTOR_SIGNALING	0.540855
WP_HOSTPATHOGEN_INTERACTION_OF_HUMAN_CORONAVIRUSES_MAPK_SIGNALING	0.580815	WP_TYPE_I_INTERFERON_INDUCTION_AND_SIGNALING_DURING_SARSCOV2_INFECTION	0.721702	WP_DDX1_AS_A_REGULATORY_COMPONENT_OF_THE_DROSHA_MICROPROCESSOR	0.464198	WP_DNA_DAMAGE_RESPONSE	1	WP_OVERVIEW_OF_NANOPARTICLE_EFFECTS	0.540855
WP_APOPTOSISRELATED_NETWORK_DUE_TO_ALTERED_NOTCH3_IN_OVARIAN_CANCER	0.581049	WP_HOSTPATHOGEN_INTERACTION_OF_HUMAN_CORONAVIRUSES_INTERFERON_INDUCTION	0.723415	WP_TARGET_OF_RAPAMYCIN_TOR_SIGNALING	0.472375	WP_DOPAMINERGIC_NEUROGENESIS	1	WP_WNTBETACATENIN_SIGNALING_PATHWAY_IN_LEUKEMIA	0.540855
WP_MITOCHONDRIAL_COMPLEX_III_ASSEMBLY	0.583593	WP_TUMOR_SUPPRESSOR_ACTIVITY_OF_SMARCB1	0.723415	WP_HOSTPATHOGEN_INTERACTION_OF_HUMAN_CORONAVIRUSES_MAPK_SIGNALING	0.481395	WP_DUAL_HIJACK_MODEL_OF_VIF_IN_HIV_INFECTION	1	WP_PRIMARY_FOCAL_SEGMENTAL_GLOMERULOSCLEROSIS_FSGS	0.545439
WP_AIRWAY_SMOOTH_MUSCLE_CELL_CONTRACTION	0.58428	WP_16P112_DISTAL_DELETION_SYNDROME	0.72561	WP_LEUKOCYTEINTRINSIC_HIPPO_PATHWAY_FUNCTIONS	0.481395	WP_EFFECTS_OF_NITRIC_OXIDE	1	WP_ANGIOTENSIN_II_RECEPTOR_TYPE_1_PATHWAY	0.547266
WP_MITOCHONDRIAL_LONG_CHAIN_FATTY_ACID_BETAOXIDATION	0.58428	WP_MAPK_CASCADE	0.72561	WP_TLR4_SIGNALING_AND_TOLERANCE	0.482435	WP_EICOSANOID_METABOLISM_VIA_CYCLOOXYGENASES_COX	1	WP_ALANINE_AND_ASPARTATE_METABOLISM	0.547562
WP_QUERCETIN_AND_NFKB_AP1_INDUCED_APOPTOSIS	0.58428	WP_PROSTAGLANDIN_AND_LEUKOTRIENE_METABOLISM_IN_SENESCENCE	0.72561	WP_P38_MAPK_SIGNALING_PATHWAY	0.488063	WP_EICOSANOID_METABOLISM_VIA_CYTOCHROME_P450_MONOOXYGENASES_PATHWAY	1	WP_IRON_METABOLISM_IN_PLACENTA	0.547562
WP_PHOTODYNAMIC_THERAPYINDUCED_HIF1_SURVIVAL_SIGNALING	0.584563	WP_ALPHA_6_BETA_4_SIGNALING_PATHWAY	0.728245	WP_ETHANOL_METABOLISM_PRODUCTION_OF_ROS_BY_CYP2E1	0.494972	WP_EMBRYONIC_STEM_CELL_PLURIPOTENCY_PATHWAYS	1	WP_HEPATITIS_C_AND_HEPATOCELLULAR_CARCINOMA	0.558901
WP_ACUTE_VIRAL_MYOCARDITIS	0.587237	WP_BDNFTRKB_SIGNALING	0.728245	WP_KETOGENESIS_AND_KETOLYSIS	0.494972	WP_ENERGY_METABOLISM	1	WP_PHOTODYNAMIC_THERAPYINDUCED_UNFOLDED_PROTEIN_RESPONSE	0.560074
WP_TCA_CYCLE_AKA_KREBS_OR_CITRIC_ACID_CYCLE	0.591558	WP_TRIACYLGLYCERIDE_SYNTHESIS	0.728245	WP_PURINE_METABOLISM_AND_RELATED_DISORDERS	0.498605	WP_ESTROGEN_RECEPTOR_PATHWAY	1	WP_EXTRACELLULAR_VESICLES_IN_THE_CROSSTALK_OF_CARDIAC_CELLS	0.561756
WP_TGFBETA_SIGNALING_IN_THYROID_CELLS_FOR_EPITHELIALMESENCHYMAL_TRANSITION	0.591558	WP_TYPE_2_PAPILLARY_RENAL_CELL_CARCINOMA	0.728245	WP_GLYCOGEN_SYNTHESIS_AND_DEGRADATION	0.499578	WP_ESTROGEN_SIGNALING_PATHWAY	1	WP_SPHINGOLIPID_METABOLISM_IN_SENESCENCE	0.561756
WP_CHROMOSOMAL_AND_MICROSATELLITE_INSTABILITY_IN_COLORECTAL_CANCER	0.598754	WP_TYPE_I_COLLAGEN_SYNTHESIS_IN_THE_CONTEXT_OF_OSTEOGENESIS_IMPERFECTA	0.728245	WP_METHIONINE_DE_NOVO_AND_SALVAGE_PATHWAY	0.501825	WP_ETHANOL_METABOLISM_PRODUCTION_OF_ROS_BY_CYP2E1	1	WP_ALTERNATIVE_PATHWAY_OF_FETAL_ANDROGEN_SYNTHESIS	0.56414
WP_KISSPEPTINKISSPEPTIN_RECEPTOR_SYSTEM_IN_THE_OVARY	0.598875	WP_TARGET_OF_RAPAMYCIN_TOR_SIGNALING	0.731284	WP_CARDIAC_HYPERTROPHIC_RESPONSE	0.504102	WP_EXERCISEINDUCED_CIRCADIAN_REGULATION	1	WP_NEUROINFLAMMATION	0.56414
WP_LNCRNA_IN_CANONICAL_WNT_SIGNALING_AND_COLORECTAL_CANCER	0.599701	WP_IL5_SIGNALING_PATHWAY	0.75602	WP_IL2_SIGNALING_PATHWAY	0.515711	WP_EXRNA_MECHANISM_OF_ACTION_AND_BIOGENESIS	1	WP_VITAMIN_B12_DISORDERS	0.56414
WP_DNA_DAMAGE_RESPONSE_ONLY_ATM_DEPENDENT	0.603552	WP_IL6_SIGNALING_PATHWAY	0.75602	WP_GENES_RELATED_TO_PRIMARY_CILIUM_DEVELOPMENT_BASED_ON_CRISPR	0.522443	WP_EXTRACELLULAR_VESICLES_IN_THE_CROSSTALK_OF_CARDIAC_CELLS	1	WP_EICOSANOID_METABOLISM_VIA_CYCLOOXYGENASES_COX	0.5672
WP_NEPHROGENESIS	0.605166	WP_IL2_SIGNALING_PATHWAY	0.76599	WP_CILIOPATHIES	0.523097	WP_FACTORS_AND_PATHWAYS_AFFECTING_INSULINLIKE_GROWTH_FACTOR_IGF1AKT_SIGNALING	1	WP_INSULIN_SIGNALING	0.571691
WP_NITRIC_OXIDE_METABOLISM_IN_CYSTIC_FIBROSIS	0.605166	WP_INTERLEUKIN11_SIGNALING_PATHWAY	0.767935	WP_CELLULAR_PROTEOSTASIS	0.52464	WP_FAMILIAL_HYPERLIPIDEMIA_TYPE_1	1	WP_COPPER_HOMEOSTASIS	0.578949
WP_SREBF_AND_MIR33_IN_CHOLESTEROL_AND_LIPID_HOMEOSTASIS	0.605166	WP_NEPHROTIC_SYNDROME	0.767935	WP_NAD_METABOLISM_SIRTUINS_AND_AGING	0.52464	WP_FAMILIAL_HYPERLIPIDEMIA_TYPE_2	1	WP_EICOSANOID_METABOLISM_VIA_LIPOOXYGENASES_LOX	0.580038
WP_MELANOMA	0.606276	WP_VASOPRESSINREGULATED_WATER_REABSORPTION	0.768127	WP_PTF1A_RELATED_REGULATORY_PATHWAY	0.52464	WP_FAMILIAL_HYPERLIPIDEMIA_TYPE_3	1	WP_LIPID_METABOLISM_PATHWAY	0.580038
WP_SARSCOV2_ALTERING_ANGIOGENESIS_VIA_NRP1	0.612061	WP_HEART_DEVELOPMENT	0.768649	WP_SERINE_METABOLISM	0.52464	WP_FAMILIAL_PARTIAL_LIPODYSTROPHY_FPLD	1	WP_MET_IN_TYPE_1_PAPILLARY_RENAL_CELL_CARCINOMA	0.588345
WP_TCA_CYCLE_NUTRIENT_USE_AND_INVASIVENESS_OF_OVARIAN_CANCER	0.612061	WP_MATRIX_METALLOPROTEINASES	0.768649	WP_SEROTONIN_TRANSPORTER_ACTIVITY	0.52464	WP_FARNESOID_X_RECEPTOR_PATHWAY	1	WP_CYSTEINE_AND_METHIONINE_CATABOLISM	0.58896
WP_PROSTAGLANDIN_SYNTHESIS_AND_REGULATION	0.614879	WP_RETT_SYNDROME_CAUSING_GENES	0.77371	WP_NAD_METABOLISM_IN_ONCOGENEINDUCED_SENESCENCE_AND_MITOCHONDRIAL_DYSFUNCTIONASSOCIATED_SENESCENCE	0.527602	WP_FATTY_ACID_OMEGAOXIDATION	1	WP_OMEGA3_OMEGA6_FATTY_ACID_SYNTHESIS	0.58896
WP_DNA_REPAIR_PATHWAYS_FULL_NETWORK	0.618503	WP_SYNAPTIC_VESICLE_PATHWAY	0.785498	WP_EPO_RECEPTOR_SIGNALING	0.527788	WP_FGFR3_SIGNALING_IN_CHONDROCYTE_PROLIFERATION_AND_TERMINAL_DIFFERENTIATION	1	WP_TRANSCRIPTIONAL_ACTIVATION_BY_NRF2_IN_RESPONSE_TO_PHYTOCHEMICALS	0.58896
WP_BMP_SIGNALING_IN_EYELID_DEVELOPMENT	0.6202	WP_OVERLAP_BETWEEN_SIGNAL_TRANSDUCTION_PATHWAYS_CONTRIBUTING_TO_LMNA_LAMINOPATHIES	0.797541	WP_FGFR3_SIGNALING_IN_CHONDROCYTE_PROLIFERATION_AND_TERMINAL_DIFFERENTIATION	0.527788	WP_FIBRIN_COMPLEMENT_RECEPTOR_3_SIGNALING_PATHWAY	1	WP_MAPK_CASCADE	0.594436
WP_HOSTPATHOGEN_INTERACTION_OF_HUMAN_CORONAVIRUSES_AUTOPHAGY	0.6202	WP_VITAMIN_B12_METABOLISM	0.79756	WP_WNTBETACATENIN_SIGNALING_PATHWAY_IN_LEUKEMIA	0.527788	WP_FLUOROACETIC_ACID_TOXICITY	1	WP_TYPE_2_PAPILLARY_RENAL_CELL_CARCINOMA	0.596206
WP_MIR5093P_ALTERATION_OF_YAP1ECM_AXIS	0.6202	WP_APOPTOSISRELATED_NETWORK_DUE_TO_ALTERED_NOTCH3_IN_OVARIAN_CANCER	0.802057	WP_INTERLEUKIN1_INDUCED_ACTIVATION_OF_NFKB	0.528145	WP_FOXP3_IN_COVID19	1	WP_DEVELOPMENT_OF_URETERIC_COLLECTION_SYSTEM	0.597138
WP_NANOPARTICLE_TRIGGERED_REGULATED_NECROSIS	0.6202	WP_PREIMPLANTATION_EMBRYO	0.802057	WP_NUCLEOTIDE_GPCRS	0.528145	WP_FTO_OBESITY_VARIANT_MECHANISM	1	WP_ALTERED_GLYCOSYLATION_OF_MUC1_IN_TUMOR_MICROENVIRONMENT	0.602047
WP_GLIOBLASTOMA_SIGNALING_PATHWAYS	0.623119	WP_AMPACTIVATED_PROTEIN_KINASE_AMPK_SIGNALING	0.808599	WP_RETT_SYNDROME_CAUSING_GENES	0.54416	WP_G1_TO_S_CELL_CYCLE_CONTROL	1	WP_FOXP3_IN_COVID19	0.602047
WP_ENERGY_METABOLISM	0.625211	WP_PROLACTIN_SIGNALING_PATHWAY	0.81814	WP_CELLTYPE_DEPENDENT_SELECTIVITY_OF_CCK2R_SIGNALING	0.544676	WP_G13_SIGNALING_PATHWAY	1	WP_OMEGA9_FATTY_ACID_SYNTHESIS	0.602047
WP_HEREDITARY_LEIOMYOMATOSIS_AND_RENAL_CELL_CARCINOMA_PATHWAY	0.627688	WP_FOLATE_METABOLISM	0.822981	WP_MAPK_AND_NFKB_SIGNALING_PATHWAYS_INHIBITED_BY_YERSINIA_YOPJ	0.544676	WP_GABA_METABOLISM_AKA_GHB	1	WP_REGULATION_OF_SISTER_CHROMATID_SEPARATION_AT_THE_METAPHASEANAPHASE_TRANSITION	0.602047
WP_NRF2ARE_REGULATION	0.639086	WP_ERBB_SIGNALING_PATHWAY	0.833364	WP_1Q211_COPY_NUMBER_VARIATION_SYNDROME	0.550905	WP_GABA_RECEPTOR_SIGNALING	1	WP_AMPLIFICATION_AND_EXPANSION_OF_ONCOGENIC_PATHWAYS_AS_METASTATIC_TRAITS	0.606699
WP_DNA_IRDAMAGE_AND_CELLULAR_RESPONSE_VIA_ATR	0.640625	WP_EGFEGFR_SIGNALING_PATHWAY	0.875813	WP_SPHINGOLIPID_METABOLISM_IN_SENESCENCE	0.550905	WP_GALANIN_RECEPTOR_PATHWAY	1	WP_FAMILIAL_HYPERLIPIDEMIA_TYPE_2	0.606699
WP_PHOTODYNAMIC_THERAPYINDUCED_NFE2L2_NRF2_SURVIVAL_SIGNALING	0.649774	WP_ACE_INHIBITOR_PATHWAY	1	WP_BASE_EXCISION_REPAIR	0.554379	WP_GAMMAGLUTAMYL_CYCLE_FOR_THE_BIOSYNTHESIS_AND_DEGRADATION_OF_GLUTATHIONE_INCLUDING_DISEASES	1	WP_ID_SIGNALING_PATHWAY	0.606699
WP_NAD_METABOLISM_IN_ONCOGENEINDUCED_SENESCENCE_AND_MITOCHONDRIAL_DYSFUNCTIONASSOCIATED_SENESCENCE	0.655819	WP_ACQUIRED_PARTIAL_LIPODYSTROPHY_BARRAQUERSIMONS_SYNDROME	1	WP_FAS_LIGAND_PATHWAY_AND_STRESS_INDUCTION_OF_HEAT_SHOCK_PROTEINS	0.557463	WP_GANGLIO_SPHINGOLIPID_METABOLISM	1	WP_LEPTININSULIN_SIGNALING_OVERLAP	0.606699
WP_FLUOROACETIC_ACID_TOXICITY	0.656978	WP_ARYLAMINE_METABOLISM	1	WP_GPR143_IN_MELANOCYTES_AND_RETINAL_PIGMENT_EPITHELIUM_CELLS	0.571654	WP_GASTRIN_SIGNALING_PATHWAY	1	WP_OSTEOCLAST_SIGNALING	0.606699
WP_MITOCHONDRIAL_FATTY_ACID_SYNTHESIS_PATHWAY	0.656978	WP_AUTOSOMAL_RECESSIVE_OSTEOPETROSIS_PATHWAYS	1	WP_LIPID_METABOLISM_PATHWAY	0.571654	WP_GDNFRET_SIGNALING_AXIS	1	WP_PATHWAYS_OF_NUCLEIC_ACID_METABOLISM_AND_INNATE_IMMUNE_SENSING	0.606699
WP_PILOCYTIC_ASTROCYTOMA	0.656978	WP_ENDOPLASMIC_RETICULUM_STRESS_RESPONSE_IN_CORONAVIRUS_INFECTION	1	WP_TRANSSULFURATION_AND_ONECARBON_METABOLISM	0.572849	WP_GENE_REGULATORY_NETWORK_MODELLING_SOMITOGENESIS	1	WP_OXIDATION_BY_CYTOCHROME_P450	0.61315
WP_EPO_RECEPTOR_SIGNALING	0.665698	WP_ENVELOPE_PROTEINS_AND_THEIR_POTENTIAL_ROLES_IN_EDMD_PHYSIOPATHOLOGY	1	WP_DOPAMINE_METABOLISM	0.575155	WP_GLIAL_CELL_DIFFERENTIATION	1	WP_TGFBETA_RECEPTOR_SIGNALING_IN_SKELETAL_DYSPLASIAS	0.61315
WP_RELATIONSHIP_BETWEEN_INFLAMMATION_COX2_AND_EGFR	0.670834	WP_EXERCISEINDUCED_CIRCADIAN_REGULATION	1	WP_RIBOFLAVIN_AND_COQ_DISORDERS	0.575155	WP_GLIOBLASTOMA_SIGNALING_PATHWAYS	1	WP_PPAR_SIGNALING_PATHWAY	0.620673
WP_KIT_RECEPTOR_SIGNALING_PATHWAY	0.671938	WP_FATTY_ACID_TRANSPORTERS	1	WP_TRANSCRIPTIONAL_ACTIVATION_BY_NRF2_IN_RESPONSE_TO_PHYTOCHEMICALS	0.575155	WP_GLUTATHIONE_METABOLISM	1	WP_SULFATION_BIOTRANSFORMATION_REACTION	0.620756
WP_PHOTODYNAMIC_THERAPYINDUCED_UNFOLDED_PROTEIN_RESPONSE	0.672901	WP_FLUOROACETIC_ACID_TOXICITY	1	WP_MAPK_CASCADE	0.578616	WP_GLYCOGEN_SYNTHESIS_AND_DEGRADATION	1	WP_TCA_CYCLE_AKA_KREBS_OR_CITRIC_ACID_CYCLE	0.620756
WP_ACETYLCHOLINE_SYNTHESIS	0.68404	WP_GLUCURONIDATION	1	WP_ENDOMETRIAL_CANCER	0.588997	WP_GLYCOLYSIS_IN_SENESCENCE	1	WP_TGFBETA_SIGNALING_IN_THYROID_CELLS_FOR_EPITHELIALMESENCHYMAL_TRANSITION	0.620756
WP_CHOLESTEROL_BIOSYNTHESIS_WITH_SKELETAL_DYSPLASIAS	0.68404	WP_IRINOTECAN_PATHWAY	1	WP_TNFALPHA_SIGNALING_PATHWAY	0.59159	WP_GLYCOSAMINOGLYCAN_DEGRADATION	1	WP_CANCER_IMMUNOTHERAPY_BY_CTLA4_BLOCKADE	0.631498
WP_HFE_EFFECT_ON_HEPCIDIN_PRODUCTION	0.68404	WP_KETOGENESIS_AND_KETOLYSIS	1	WP_PATHWAYS_OF_NUCLEIC_ACID_METABOLISM_AND_INNATE_IMMUNE_SENSING	0.600517	WP_H19_ACTION_RBE2F1_SIGNALING_AND_CDKBETACATENIN_ACTIVITY	1	WP_NOTCH1_REGULATION_OF_ENDOTHELIAL_CELL_CALCIFICATION	0.631498
WP_KININKALLIKREIN_PATHWAY	0.68404	WP_KETONE_BODIES_SYNTHESIS_AND_DEGRADATION	1	WP_MRNA_PROCESSING	0.605639	WP_HAIR_FOLLICLE_DEVELOPMENT_ORGANOGENESIS_PART_2_OF_3	1	WP_SEROTONIN_RECEPTOR_467_AND_NR3C_SIGNALING	0.631498
WP_MIR124_PREDICTED_INTERACTIONS_WITH_CELL_CYCLE_AND_DIFFERENTIATION	0.68404	WP_LINOLEIC_ACID_METABOLISM_AFFECTED_BY_CORONAVIRUS_INFECTION	1	WP_EGFEGFR_SIGNALING_PATHWAY	0.612957	WP_HEAD_AND_NECK_SQUAMOUS_CELL_CARCINOMA	1	WP_INHIBITION_OF_EXOSOME_BIOGENESIS_AND_SECRETION_BY_MANUMYCIN_A_IN_CRPC_CELLS	0.635001
WP_SOMATROPH_AXIS_GH_AND_ITS_RELATIONSHIP_TO_DIETARY_RESTRICTION_AND_AGING	0.68404	WP_MAMMARY_GLAND_DEVELOPMENT_PATHWAY_INVOLUTION_STAGE_4_OF_4	1	WP_CHROMOSOMAL_AND_MICROSATELLITE_INSTABILITY_IN_COLORECTAL_CANCER	0.614581	WP_HEDGEHOG_SIGNALING_PATHWAY_WP47	1	WP_MIR5093P_ALTERATION_OF_YAP1ECM_AXIS	0.635001
WP_GLYCEROPHOSPHOLIPID_BIOSYNTHETIC_PATHWAY	0.687307	WP_MITOCHONDRIAL_FATTY_ACID_SYNTHESIS_PATHWAY	1	WP_MYD88_DISTINCT_INPUTOUTPUT_PATHWAY	0.615202	WP_HEMATOPOIETIC_STEM_CELL_GENE_REGULATION_BY_GABP_ALPHABETA_COMPLEX	1	WP_NEURODEGENERATION_WITH_BRAIN_IRON_ACCUMULATION_NBIA_SUBTYPES_PATHWAY	0.644349
WP_DUAL_HIJACK_MODEL_OF_VIF_IN_HIV_INFECTION	0.689567	WP_PHASE_I_BIOTRANSFORMATIONS_NON_P450	1	WP_NOTCH1_REGULATION_OF_ENDOTHELIAL_CELL_CALCIFICATION	0.615202	WP_HEME_BIOSYNTHESIS	1	WP_OXYSTEROLS_DERIVED_FROM_CHOLESTEROL	0.644349
WP_CANNABINOID_RECEPTOR_SIGNALING	0.689741	WP_PILOCYTIC_ASTROCYTOMA	1	WP_REGULATION_OF_WNT_BCATENIN_SIGNALING_BY_SMALL_MOLECULE_COMPOUNDS	0.615202	WP_HEPATITIS_B_INFECTION	1	WP_NONGENOMIC_ACTIONS_OF_125_DIHYDROXYVITAMIN_D3	0.646072
WP_CELL_MIGRATION_AND_INVASION_THROUGH_P75NTR	0.692085	WP_ROBO4_AND_VEGF_SIGNALING_PATHWAYS_CROSSTALK	1	WP_SIGNAL_TRANSDUCTION_THROUGH_IL1R	0.619947	WP_HIF1A_AND_PPARG_REGULATION_OF_GLYCOLYSIS	1	WP_MECHANOREGULATION_AND_PATHOLOGY_OF_YAPTAZ_VIA_HIPPO_AND_NONHIPPO_MECHANISMS	0.648575
WP_STEROL_REGULATORY_ELEMENTBINDING_PROTEINS_SREBP_SIGNALING	0.696954	WP_SARSCOV2_AND_COVID19_PATHWAY	1	WP_COMMON_PATHWAYS_UNDERLYING_DRUG_ADDICTION	0.620245	WP_HIJACK_OF_UBIQUITINATION_BY_SARSCOV2	1	WP_FAMILIAL_HYPERLIPIDEMIA_TYPE_4	0.655234
WP_MAMMARY_GLAND_DEVELOPMENT_PATHWAY_PREGNANCY_AND_LACTATION_STAGE_3_OF_4	0.697389	WP_SARSCOV2_REPLICATION_ORGANELLE_FORMATION	1	WP_INHIBITION_OF_EXOSOME_BIOGENESIS_AND_SECRETION_BY_MANUMYCIN_A_IN_CRPC_CELLS	0.625896	WP_HYPOTHETICAL_CRANIOFACIAL_DEVELOPMENT_PATHWAY	1	WP_HEREDITARY_LEIOMYOMATOSIS_AND_RENAL_CELL_CARCINOMA_PATHWAY	0.655234
WP_TUMOR_SUPPRESSOR_ACTIVITY_OF_SMARCB1	0.697389	WP_SECRETION_OF_HYDROCHLORIC_ACID_IN_PARIETAL_CELLS	1	WP_TP53_NETWORK	0.625896	WP_ID_SIGNALING_PATHWAY	1	WP_UREA_CYCLE_AND_METABOLISM_OF_AMINO_GROUPS	0.655234
WP_GLUCOCORTICOID_RECEPTOR_PATHWAY	0.702653	WP_SOMITOGENESIS_IN_THE_CONTEXT_OF_SPONDYLOCOSTAL_DYSOSTOSIS	1	WP_MELATONIN_METABOLISM_AND_EFFECTS	0.632487	WP_IL10_ANTIINFLAMMATORY_SIGNALING_PATHWAY	1	WP_FATTY_ACID_BIOSYNTHESIS	0.667059
WP_COHESIN_COMPLEX_CORNELIA_DE_LANGE_SYNDROME	0.705819	WP_STEROID_BIOSYNTHESIS	1	WP_THYMIC_STROMAL_LYMPHOPOIETIN_TSLP_SIGNALING_PATHWAY	0.632487	WP_IL17_SIGNALING_PATHWAY	1	WP_MIR222_IN_EXERCISEINDUCED_CARDIAC_GROWTH	0.668773
WP_ATR_SIGNALING	0.705897	WP_TCA_CYCLE_IN_SENESCENCE	1	WP_HEREDITARY_LEIOMYOMATOSIS_AND_RENAL_CELL_CARCINOMA_PATHWAY	0.641441	WP_IL7_SIGNALING_PATHWAY	1	WP_KETONE_BODIES_SYNTHESIS_AND_DEGRADATION	0.670726
WP_LDLRAD4_AND_WHAT_WE_KNOW_ABOUT_IT	0.705897	WP_TRANSLATION_INHIBITORS_IN_CHRONICALLY_ACTIVATED_PDGFRA_CELLS	1	WP_PKCGAMMA_CALCIUM_SIGNALING_PATHWAY_IN_ATAXIA	0.641441	WP_IMATINIB_AND_CHRONIC_MYELOID_LEUKEMIA	1	WP_MED_AND_PSEUDOACHONDROPLASIA_GENES	0.670726
WP_MICRORNA_FOR_TARGETING_CANCER_GROWTH_AND_VASCULARIZATION_IN_GLIOBLASTOMA	0.705897	WP_ACETYLCHOLINE_SYNTHESIS	1	WP_PANCREATIC_ADENOCARCINOMA_PATHWAY	0.645252	WP_INCLUSION_BODY_MYOSITIS	1	WP_MITOCHONDRIAL_FATTY_ACID_SYNTHESIS_PATHWAY	0.670726
WP_HEPATOCYTE_GROWTH_FACTOR_RECEPTOR_SIGNALING	0.708342	WP_ACTIVATION_OF_NLRP3_INFLAMMASOME_BY_SARSCOV2	1	WP_APOPTOSIS_MODULATION_BY_HSP70	0.647895	WP_INFLUENCE_OF_LAMINOPATHIES_ON_WNT_SIGNALING	1	WP_ROBO4_AND_VEGF_SIGNALING_PATHWAYS_CROSSTALK	0.670726
WP_NUCLEOTIDE_EXCISION_REPAIR_IN_XERODERMA_PIGMENTOSUM	0.717356	WP_ALANINE_AND_ASPARTATE_METABOLISM	1	WP_ANGIOPOIETINLIKE_PROTEIN_8_REGULATORY_PATHWAY	0.648496	WP_INHIBITION_OF_EXOSOME_BIOGENESIS_AND_SECRETION_BY_MANUMYCIN_A_IN_CRPC_CELLS	1	WP_SECRETION_OF_HYDROCHLORIC_ACID_IN_PARIETAL_CELLS	0.670726
WP_TCELL_RECEPTOR_TCR_SIGNALING_PATHWAY	0.726076	WP_ALTERNATIVE_PATHWAY_OF_FETAL_ANDROGEN_SYNTHESIS	1	WP_INTERLEUKIN1_IL1_STRUCTURAL_PATHWAY	0.654417	WP_INTERACTOME_OF_POLYCOMB_REPRESSIVE_COMPLEX_2_PRC2	1	WP_IL1_AND_MEGAKARYOCYTES_IN_OBESITY	0.674895
WP_G13_SIGNALING_PATHWAY	0.727136	WP_AMYOTROPHIC_LATERAL_SCLEROSIS_ALS	1	WP_MICROTUBULE_CYTOSKELETON_REGULATION	0.654417	WP_INTERLEUKIN1_INDUCED_ACTIVATION_OF_NFKB	1	WP_NANOPARTICLE_TRIGGERED_AUTOPHAGIC_CELL_DEATH	0.674895
WP_SARSCOV2_AND_COVID19_PATHWAY	0.729116	WP_ATR_SIGNALING	1	WP_HIPPOYAP_SIGNALING_PATHWAY	0.659555	WP_INTERLEUKIN11_SIGNALING_PATHWAY	1	WP_ONECARBON_METABOLISM_AND_RELATED_PATHWAYS	0.679439
WP_TRANSSULFURATION_PATHWAY	0.729116	WP_BILE_ACIDS_SYNTHESIS_AND_ENTEROHEPATIC_CIRCULATION	1	WP_KALLMANN_SYNDROME	0.663713	WP_INTRACELLULAR_TRAFFICKING_PROTEINS_INVOLVED_IN_CMT_NEUROPATHY	1	WP_HEPATITIS_B_INFECTION	0.681111
WP_METHIONINE_METABOLISM_LEADING_TO_SULFUR_AMINO_ACIDS_AND_RELATED_DISORDERS	0.738601	WP_BIOGENIC_AMINE_SYNTHESIS	1	WP_NANOPARTICLE_TRIGGERED_AUTOPHAGIC_CELL_DEATH	0.663713	WP_INTRAFLAGELLAR_TRANSPORT_PROTEINS_BINDING_TO_DYNEIN	1	WP_EICOSANOID_SYNTHESIS	0.691527
WP_PTF1A_RELATED_REGULATORY_PATHWAY	0.738601	WP_BIOTIN_METABOLISM_INCLUDING_IEMS	1	WP_PHOTODYNAMIC_THERAPYINDUCED_AP1_SURVIVAL_SIGNALING	0.6654	WP_IRON_METABOLISM_IN_PLACENTA	1	WP_PENTOSE_PHOSPHATE_METABOLISM	0.691749
WP_ENVELOPE_PROTEINS_AND_THEIR_POTENTIAL_ROLES_IN_EDMD_PHYSIOPATHOLOGY	0.742659	WP_BMP2WNT4FOXO1_PATHWAY_IN_PRIMARY_ENDOMETRIAL_STROMAL_CELL_DIFFERENTIATION	1	WP_ARYLAMINE_METABOLISM	0.677195	WP_KENNEDY_PATHWAY_FROM_SPHINGOLIPIDS	1	WP_SOMATROPH_AXIS_GH_AND_ITS_RELATIONSHIP_TO_DIETARY_RESTRICTION_AND_AGING	0.691749
WP_ALANINE_AND_ASPARTATE_METABOLISM	0.743175	WP_BONE_MORPHOGENIC_PROTEIN_BMP_SIGNALING_AND_REGULATION	1	WP_LINOLEIC_ACID_METABOLISM_AFFECTED_BY_CORONAVIRUS_INFECTION	0.677195	WP_KETONE_BODIES_SYNTHESIS_AND_DEGRADATION	1	WP_GLUCURONIDATION	0.693268
WP_GENE_REGULATORY_NETWORK_MODELLING_SOMITOGENESIS	0.743175	WP_CALORIC_RESTRICTION_AND_AGING	1	WP_MED_AND_PSEUDOACHONDROPLASIA_GENES	0.677195	WP_KYNURENINE_PATHWAY_AND_LINKS_TO_CELL_SENESCENCE	1	WP_KIT_RECEPTOR_SIGNALING_PATHWAY	0.693484
WP_IRON_METABOLISM_IN_PLACENTA	0.743175	WP_CAMKK2_PATHWAY	1	WP_SULINDAC_METABOLIC_PATHWAY	0.677195	WP_LDLRAD4_AND_WHAT_WE_KNOW_ABOUT_IT	1	WP_ONCOSTATIN_M_SIGNALING_PATHWAY	0.701456
WP_RALA_DOWNSTREAM_REGULATED_GENES	0.753983	WP_CANONICAL_NFKB_PATHWAY	1	WP_ACETYLCHOLINE_SYNTHESIS	0.681715	WP_LEPTIN_AND_ADIPONECTIN	1	WP_FAMILIAL_PARTIAL_LIPODYSTROPHY_FPLD	0.705837
WP_SRF_AND_MIRS_IN_SMOOTH_MUSCLE_DIFFERENTIATION_AND_PROLIFERATION	0.753983	WP_CATALYTIC_CYCLE_OF_MAMMALIAN_FLAVINCONTAINING_MONOOXYGENASES_FMOS	1	WP_AFLATOXIN_B1_METABOLISM	0.681715	WP_LEPTININSULIN_SIGNALING_OVERLAP	1	WP_SARS_CORONAVIRUS_AND_INNATE_IMMUNITY	0.707259
WP_VITAMIN_B12_DISORDERS	0.753983	WP_CELLULAR_PROTEOSTASIS	1	WP_HFE_EFFECT_ON_HEPCIDIN_PRODUCTION	0.681715	WP_LET7_INHIBITION_OF_ES_CELL_REPROGRAMMING	1	WP_AGERAGE_PATHWAY	0.708517
WP_HEPATITIS_C_AND_HEPATOCELLULAR_CARCINOMA	0.755059	WP_CEREBRAL_ORGANIC_ACIDURIAS_INCLUDING_DISEASES	1	WP_SARSCOV2_AND_ACE2_RECEPTOR_MOLECULAR_MECHANISMS	0.681715	WP_LEUKOCYTEINTRINSIC_HIPPO_PATHWAY_FUNCTIONS	1	WP_CONSTITUTIVE_ANDROSTANE_RECEPTOR_PATHWAY	0.712789
WP_FAS_LIGAND_PATHWAY_AND_STRESS_INDUCTION_OF_HEAT_SHOCK_PROTEINS	0.760968	WP_CHOLESTEROL_BIOSYNTHESIS_WITH_SKELETAL_DYSPLASIAS	1	WP_SOMATROPH_AXIS_GH_AND_ITS_RELATIONSHIP_TO_DIETARY_RESTRICTION_AND_AGING	0.681715	WP_LINOLEIC_ACID_METABOLISM_AFFECTED_BY_CORONAVIRUS_INFECTION	1	WP_16P112_PROXIMAL_DELETION_SYNDROME	0.718328
WP_INTERFERON_TYPE_I_SIGNALING_PATHWAYS	0.763744	WP_CODEINE_AND_MORPHINE_METABOLISM	1	WP_AMPACTIVATED_PROTEIN_KINASE_AMPK_SIGNALING	0.697836	WP_LIPID_PARTICLES_COMPOSITION	1	WP_LEPTIN_SIGNALING_PATHWAY	0.723343
WP_CCL18_SIGNALING_PATHWAY	0.767342	WP_COMMON_PATHWAYS_UNDERLYING_DRUG_ADDICTION	1	WP_PI3KAKTMTOR_SIGNALING_PATHWAY_AND_THERAPEUTIC_OPPORTUNITIES	0.699384	WP_LIVER_X_RECEPTOR_PATHWAY	1	WP_ALPHA_6_BETA_4_SIGNALING_PATHWAY	0.724299
WP_OSTEOPONTIN_SIGNALING	0.769287	WP_CONGENITAL_GENERALIZED_LIPODYSTROPHY_CGL	1	WP_P53_TRANSCRIPTIONAL_GENE_NETWORK	0.703529	WP_LNCRNAMEDIATED_MECHANISMS_OF_THERAPEUTIC_RESISTANCE	1	WP_ATR_SIGNALING	0.726801
WP_OMEGA3_OMEGA6_FATTY_ACID_SYNTHESIS	0.772302	WP_CONTROL_OF_IMMUNE_TOLERANCE_BY_VASOACTIVE_INTESTINAL_PEPTIDE	1	WP_PROLACTIN_SIGNALING_PATHWAY	0.709127	WP_MAMMALIAN_DISORDER_OF_SEXUAL_DEVELOPMENT	1	WP_FOLATEALCOHOL_AND_CANCER_PATHWAY_HYPOTHESES	0.726801
WP_TRANSCRIPTIONAL_ACTIVATION_BY_NRF2_IN_RESPONSE_TO_PHYTOCHEMICALS	0.772302	WP_COVID19_THROMBOSIS_AND_ANTICOAGULATION	1	WP_16P112_DISTAL_DELETION_SYNDROME	0.713048	WP_MAMMARY_GLAND_DEVELOPMENT_PATHWAY_EMBRYONIC_DEVELOPMENT_STAGE_1_OF_4	1	WP_LDLRAD4_AND_WHAT_WE_KNOW_ABOUT_IT	0.726801
WP_GPR40_PATHWAY	0.776287	WP_CYTOSINE_METHYLATION	1	WP_TYPE_I_COLLAGEN_SYNTHESIS_IN_THE_CONTEXT_OF_OSTEOGENESIS_IMPERFECTA	0.714711	WP_MAMMARY_GLAND_DEVELOPMENT_PATHWAY_INVOLUTION_STAGE_4_OF_4	1	WP_MITOCHONDRIAL_COMPLEX_II_ASSEMBLY	0.726801
WP_ID_SIGNALING_PATHWAY	0.784435	WP_DDX1_AS_A_REGULATORY_COMPONENT_OF_THE_DROSHA_MICROPROCESSOR	1	WP_GLIOBLASTOMA_SIGNALING_PATHWAYS	0.722609	WP_MAMMARY_GLAND_DEVELOPMENT_PATHWAY_PREGNANCY_AND_LACTATION_STAGE_3_OF_4	1	WP_NONCLASSICAL_ROLE_OF_VITAMIN_D	0.726801
WP_METABOLIC_PATHWAY_OF_LDL_HDL_AND_TG_INCLUDING_DISEASES	0.784435	WP_DEVELOPMENT_OF_PULMONARY_DENDRITIC_CELLS_AND_MACROPHAGE_SUBSETS	1	WP_APOE_AND_MIR146_IN_INFLAMMATION_AND_ATHEROSCLEROSIS	0.729383	WP_MAMMARY_GLAND_DEVELOPMENT_PATHWAY_PUBERTY_STAGE_2_OF_4	1	WP_THIAMINE_METABOLIC_PATHWAYS	0.726801
WP_CANONICAL_AND_NONCANONICAL_TGFB_SIGNALING	0.795762	WP_DIFFERENTIATION_OF_WHITE_AND_BROWN_ADIPOCYTE	1	WP_ATR_SIGNALING	0.729383	WP_MAP3K1_ROLE_IN_PROMOTING_AND_BLOCKING_GONADAL_DETERMINATION	1	WP_MITOCHONDRIAL_COMPLEX_IV_ASSEMBLY	0.729332
WP_NOTCH1_REGULATION_OF_ENDOTHELIAL_CELL_CALCIFICATION	0.795762	WP_DNA_REPLICATION	1	WP_CYTOSINE_METHYLATION	0.729383	WP_MAPK_AND_NFKB_SIGNALING_PATHWAYS_INHIBITED_BY_YERSINIA_YOPJ	1	WP_FACTORS_AND_PATHWAYS_AFFECTING_INSULINLIKE_GROWTH_FACTOR_IGF1AKT_SIGNALING	0.730305
WP_4HYDROXYTAMOXIFEN_DEXAMETHASONE_AND_RETINOIC_ACIDS_REGULATION_OF_P27_EXPRESSION	0.795775	WP_DOPAMINERGIC_NEUROGENESIS	1	WP_INSULIN_SIGNALING_IN_ADIPOCYTES_DIABETIC_CONDITION	0.729383	WP_MAPK_PATHWAY_IN_CONGENITAL_THYROID_CANCER	1	WP_LEUKOCYTEINTRINSIC_HIPPO_PATHWAY_FUNCTIONS	0.730305
WP_INHIBITION_OF_EXOSOME_BIOGENESIS_AND_SECRETION_BY_MANUMYCIN_A_IN_CRPC_CELLS	0.799337	WP_EGFR_TYROSINE_KINASE_INHIBITOR_RESISTANCE	1	WP_INSULIN_SIGNALING_IN_ADIPOCYTES_NORMAL_CONDITION	0.729383	WP_MATRIX_METALLOPROTEINASES	1	WP_PRION_DISEASE_PATHWAY	0.730305
WP_PROTEOGLYCAN_BIOSYNTHESIS	0.799337	WP_EICOSANOID_METABOLISM_VIA_CYTOCHROME_P450_MONOOXYGENASES_PATHWAY	1	WP_NAD_BIOSYNTHESIS_II_FROM_TRYPTOPHAN	0.729383	WP_MED_AND_PSEUDOACHONDROPLASIA_GENES	1	WP_PANCREATIC_ADENOCARCINOMA_PATHWAY	0.737557
WP_LEPTIN_SIGNALING_PATHWAY	0.801232	WP_EICOSANOID_SYNTHESIS	1	WP_SARSCOV2_B117_VARIANT_ANTAGONISES_INNATE_IMMUNE_ACTIVATION	0.729383	WP_MET_IN_TYPE_1_PAPILLARY_RENAL_CELL_CARCINOMA	1	WP_PHASE_I_BIOTRANSFORMATIONS_NON_P450	0.739024
WP_FOXA2_PATHWAY	0.812737	WP_ESTROGEN_RECEPTOR_PATHWAY	1	WP_MAMMARY_GLAND_DEVELOPMENT_PATHWAY_INVOLUTION_STAGE_4_OF_4	0.733188	WP_METABOLIC_PATHWAY_OF_LDL_HDL_AND_TG_INCLUDING_DISEASES	1	WP_TCA_CYCLE_IN_SENESCENCE	0.739024
WP_PKCGAMMA_CALCIUM_SIGNALING_PATHWAY_IN_ATAXIA	0.812737	WP_EV_RELEASE_FROM_CARDIAC_CELLS_AND_THEIR_FUNCTIONAL_EFFECTS	1	WP_METHYLATION_PATHWAYS	0.733188	WP_METABOLISM_OF_SPINGOLIPIDS_IN_ER_AND_GOLGI_APPARATUS	1	WP_TRANSSULFURATION_PATHWAY	0.739024
WP_SEROTONIN_RECEPTOR_2_AND_ELKSRFGATA4_SIGNALING	0.812737	WP_EXRNA_MECHANISM_OF_ACTION_AND_BIOGENESIS	1	WP_PHASE_I_BIOTRANSFORMATIONS_NON_P450	0.733188	WP_METHIONINE_METABOLISM_LEADING_TO_SULFUR_AMINO_ACIDS_AND_RELATED_DISORDERS	1	WP_PDGF_PATHWAY	0.739955
WP_FATTY_ACID_BIOSYNTHESIS	0.816575	WP_FATTY_ACID_BETAOXIDATION	1	WP_SARSCOV2_AND_COVID19_PATHWAY	0.733188	WP_MICRORNA_FOR_TARGETING_CANCER_GROWTH_AND_VASCULARIZATION_IN_GLIOBLASTOMA	1	WP_STRIATED_MUSCLE_CONTRACTION_PATHWAY	0.739955
WP_IL1_AND_MEGAKARYOCYTES_IN_OBESITY	0.822163	WP_FERROPTOSIS	1	WP_TRANSSULFURATION_PATHWAY	0.733188	WP_MIR222_IN_EXERCISEINDUCED_CARDIAC_GROWTH	1	WP_BLADDER_CANCER	0.747956
WP_UNFOLDED_PROTEIN_RESPONSE	0.822163	WP_FGFR3_SIGNALING_IN_CHONDROCYTE_PROLIFERATION_AND_TERMINAL_DIFFERENTIATION	1	WP_PDGF_PATHWAY	0.734578	WP_MIR5093P_ALTERATION_OF_YAP1ECM_AXIS	1	WP_NUCLEAR_RECEPTORS	0.748635
WP_B_CELL_RECEPTOR_SIGNALING_PATHWAY	0.823945	WP_FLUOROPYRIMIDINE_ACTIVITY	1	WP_G13_SIGNALING_PATHWAY	0.736053	WP_MIR517_RELATIONSHIP_WITH_ARCN1_AND_USP1	1	WP_THYMIC_STROMAL_LYMPHOPOIETIN_TSLP_SIGNALING_PATHWAY	0.756497
WP_INTRACELLULAR_TRAFFICKING_PROTEINS_INVOLVED_IN_CMT_NEUROPATHY	0.82707	WP_FOLATEALCOHOL_AND_CANCER_PATHWAY_HYPOTHESES	1	WP_NONHOMOLOGOUS_END_JOINING	0.741627	WP_MIRNA_BIOGENESIS	1	WP_METHIONINE_METABOLISM_LEADING_TO_SULFUR_AMINO_ACIDS_AND_RELATED_DISORDERS	0.760058
WP_SPHINGOLIPID_METABOLISM_INTEGRATED_PATHWAY	0.830099	WP_FTO_OBESITY_VARIANT_MECHANISM	1	WP_APOPTOSIS	0.743344	WP_MITOCHONDRIAL_COMPLEX_II_ASSEMBLY	1	WP_GLYCOLYSIS_IN_SENESCENCE	0.761473
WP_HOSTPATHOGEN_INTERACTION_OF_HUMAN_CORONAVIRUSES_APOPTOSIS	0.834977	WP_GASTRIC_ACID_PRODUCTION	1	WP_G_PROTEIN_SIGNALING_PATHWAYS	0.743932	WP_MITOCHONDRIAL_FATTY_ACID_SYNTHESIS_PATHWAY	1	WP_INTERLEUKIN1_INDUCED_ACTIVATION_OF_NFKB	0.761473
WP_WNT_SIGNALING_PATHWAY_AND_PLURIPOTENCY	0.835101	WP_GENE_REGULATORY_NETWORK_MODELLING_SOMITOGENESIS	1	WP_APOPTOSIS_MODULATION_AND_SIGNALING	0.747386	WP_MITOCHONDRIAL_IMMUNE_RESPONSE_TO_SARSCOV2	1	WP_LEPTIN_AND_ADIPONECTIN	0.761473
WP_ALZHEIMERS_DISEASE	0.844564	WP_GLIAL_CELL_DIFFERENTIATION	1	WP_TNFRELATED_WEAK_INDUCER_OF_APOPTOSIS_TWEAK_SIGNALING_PATHWAY	0.761924	WP_MITOCHONDRIAL_LONG_CHAIN_FATTY_ACID_BETAOXIDATION	1	WP_INCLUSION_BODY_MYOSITIS	0.769613
WP_16P112_DISTAL_DELETION_SYNDROME	0.847559	WP_GPCRS_CLASS_C_METABOTROPIC_GLUTAMATE_PHEROMONE	1	WP_WNT_SIGNALING_PATHWAY	0.765887	WP_MONOAMINE_GPCRS	1	WP_MAPK_AND_NFKB_SIGNALING_PATHWAYS_INHIBITED_BY_YERSINIA_YOPJ	0.769613
WP_MITOCHONDRIAL_IMMUNE_RESPONSE_TO_SARSCOV2	0.847559	WP_GPR40_PATHWAY	1	WP_SRF_AND_MIRS_IN_SMOOTH_MUSCLE_DIFFERENTIATION_AND_PROLIFERATION	0.766786	WP_MONOAMINE_TRANSPORT	1	WP_TRANSCRIPTIONAL_CASCADE_REGULATING_ADIPOGENESIS	0.769613
WP_ENDODERM_DIFFERENTIATION	0.855827	WP_HAIR_FOLLICLE_DEVELOPMENT_ORGANOGENESIS_PART_2_OF_3	1	WP_VITAMIN_B12_DISORDERS	0.766786	WP_MYOMETRIAL_RELAXATION_AND_CONTRACTION_PATHWAYS	1	WP_IL3_SIGNALING_PATHWAY	0.769833
WP_IL6_SIGNALING_PATHWAY	0.862318	WP_HEDGEHOG_SIGNALING_PATHWAY_WP47	1	WP_ARYL_HYDROCARBON_RECEPTOR_PATHWAY_WP2586	0.769428	WP_NAD_BIOSYNTHESIS_II_FROM_TRYPTOPHAN	1	WP_GASTRIN_SIGNALING_PATHWAY	0.771115
WP_GENES_CONTROLLING_NEPHROGENESIS	0.866911	WP_HFE_EFFECT_ON_HEPCIDIN_PRODUCTION	1	WP_IL4_SIGNALING_PATHWAY	0.769428	WP_NAD_METABOLISM_SIRTUINS_AND_AGING	1	WP_VALPROIC_ACID_PATHWAY	0.78433
WP_INTERLEUKIN11_SIGNALING_PATHWAY	0.866911	WP_HOMOLOGOUS_RECOMBINATION	1	WP_DEVELOPMENT_OF_PULMONARY_DENDRITIC_CELLS_AND_MACROPHAGE_SUBSETS	0.770053	WP_NANOPARTICLE_TRIGGERED_AUTOPHAGIC_CELL_DEATH	1	WP_FAMILIAL_HYPERLIPIDEMIA_TYPE_5	0.785602
WP_HEART_DEVELOPMENT	0.870618	WP_HOSTPATHOGEN_INTERACTION_OF_HUMAN_CORONAVIRUSES_AUTOPHAGY	1	WP_VALPROIC_ACID_PATHWAY	0.770053	WP_NCRNAS_INVOLVED_IN_STAT3_SIGNALING_IN_HEPATOCELLULAR_CARCINOMA	1	WP_RIBOFLAVIN_AND_COQ_DISORDERS	0.785602
WP_TNFRELATED_WEAK_INDUCER_OF_APOPTOSIS_TWEAK_SIGNALING_PATHWAY	0.875829	WP_HYPOTHETICAL_CRANIOFACIAL_DEVELOPMENT_PATHWAY	1	WP_15Q112_COPY_NUMBER_VARIATION_SYNDROME	0.77917	WP_NEPHROTIC_SYNDROME	1	WP_VITAMIN_D_METABOLISM	0.785602
WP_INTERLEUKIN1_IL1_STRUCTURAL_PATHWAY	0.876285	WP_IL1_SIGNALING_PATHWAY	1	WP_BIOMARKERS_FOR_PYRIMIDINE_METABOLISM_DISORDERS	0.77917	WP_NEURODEGENERATION_WITH_BRAIN_IRON_ACCUMULATION_NBIA_SUBTYPES_PATHWAY	1	WP_KENNEDY_PATHWAY_FROM_SPHINGOLIPIDS	0.79147
WP_IL1_SIGNALING_PATHWAY	0.88416	WP_IL10_ANTIINFLAMMATORY_SIGNALING_PATHWAY	1	WP_IRINOTECAN_PATHWAY	0.77917	WP_NEUROINFLAMMATION	1	WP_GANGLIO_SPHINGOLIPID_METABOLISM	0.802467
WP_PATHOGENIC_ESCHERICHIA_COLI_INFECTION	0.887782	WP_INFLUENCE_OF_LAMINOPATHIES_ON_WNT_SIGNALING	1	WP_SUPRESSION_OF_HMGB1_MEDIATED_INFLAMMATION_BY_THBD	0.77917	WP_NICOTINE_EFFECT_ON_DOPAMINERGIC_NEURONS	1	WP_NCRNAS_INVOLVED_IN_STAT3_SIGNALING_IN_HEPATOCELLULAR_CARCINOMA	0.802467
WP_ONCOSTATIN_M_SIGNALING_PATHWAY	0.890998	WP_INSULIN_SIGNALING_IN_ADIPOCYTES_DIABETIC_CONDITION	1	WP_ALTERED_GLYCOSYLATION_OF_MUC1_IN_TUMOR_MICROENVIRONMENT	0.790996	WP_NIPBL_ROLE_IN_DNA_DAMAGE_CORNELIA_DE_LANGE_SYNDROME	1	WP_QUERCETIN_AND_NFKB_AP1_INDUCED_APOPTOSIS	0.802467
WP_3Q29_COPY_NUMBER_VARIATION_SYNDROME	0.891878	WP_INSULIN_SIGNALING_IN_ADIPOCYTES_NORMAL_CONDITION	1	WP_NIPBL_ROLE_IN_DNA_DAMAGE_CORNELIA_DE_LANGE_SYNDROME	0.790996	WP_NODLIKE_RECEPTOR_NLR_SIGNALING_PATHWAY	1	WP_DEGRADATION_PATHWAY_OF_SPHINGOLIPIDS_INCLUDING_DISEASES	0.803632
WP_DNA_DAMAGE_RESPONSE	0.891878	WP_INTERACTIONS_BETWEEN_LOXL4_AND_OXIDATIVE_STRESS_PATHWAY	1	WP_AIRWAY_SMOOTH_MUSCLE_CELL_CONTRACTION	0.791468	WP_NONCLASSICAL_ROLE_OF_VITAMIN_D	1	WP_TRYPTOPHAN_CATABOLISM_LEADING_TO_NAD_PRODUCTION	0.803632
WP_NONSMALL_CELL_LUNG_CANCER	0.898773	WP_IRON_METABOLISM_IN_PLACENTA	1	WP_ID_SIGNALING_PATHWAY	0.791468	WP_NONGENOMIC_ACTIONS_OF_125_DIHYDROXYVITAMIN_D3	1	WP_IL9_SIGNALING_PATHWAY	0.808089
WP_PANCREATIC_ADENOCARCINOMA_PATHWAY	0.90514	WP_KININKALLIKREIN_PATHWAY	1	WP_NSP1_FROM_SARSCOV2_INHIBITS_TRANSLATION_INITIATION_IN_THE_HOST_CELL	0.791468	WP_NONSMALL_CELL_LUNG_CANCER	1	WP_BMP_SIGNALING_IN_EYELID_DEVELOPMENT	0.816681
WP_INTERACTOME_OF_POLYCOMB_REPRESSIVE_COMPLEX_2_PRC2	1	WP_KISSPEPTINKISSPEPTIN_RECEPTOR_SYSTEM_IN_THE_OVARY	1	WP_OSTEOCLAST_SIGNALING	0.791468	WP_NOVEL_INTRACELLULAR_COMPONENTS_OF_RIGILIKE_RECEPTOR_RLR_PATHWAY	1	WP_HOSTPATHOGEN_INTERACTION_OF_HUMAN_CORONAVIRUSES_AUTOPHAGY	0.816681
WP_NAD_METABOLISM	1	WP_KREBS_CYCLE_DISORDERS	1	WP_THYROID_STIMULATING_HORMONE_TSH_SIGNALING_PATHWAY	0.794931	WP_NRF2ARE_REGULATION	1	WP_PROTEOGLYCAN_BIOSYNTHESIS	0.816681
WP_OVERLAP_BETWEEN_SIGNAL_TRANSDUCTION_PATHWAYS_CONTRIBUTING_TO_LMNA_LAMINOPATHIES	1	WP_LDLRAD4_AND_WHAT_WE_KNOW_ABOUT_IT	1	WP_TRYPTOPHAN_CATABOLISM_LEADING_TO_NAD_PRODUCTION	0.796653	WP_NRP1TRIGGERED_SIGNALING_PATHWAYS_IN_PANCREATIC_CANCER	1	WP_GLUTATHIONE_METABOLISM	0.828208
WP_ROBO4_AND_VEGF_SIGNALING_PATHWAYS_CROSSTALK	1	WP_LEPTIN_AND_ADIPONECTIN	1	WP_INSULIN_SIGNALING	0.80305	WP_NSP1_FROM_SARSCOV2_INHIBITS_TRANSLATION_INITIATION_IN_THE_HOST_CELL	1	WP_ANGIOGENESIS	0.829223
WP_15Q112_COPY_NUMBER_VARIATION_SYNDROME	1	WP_LET7_INHIBITION_OF_ES_CELL_REPROGRAMMING	1	WP_CANONICAL_AND_NONCANONICAL_TGFB_SIGNALING	0.805649	WP_NUCLEAR_RECEPTORS	1	WP_ANDROGEN_RECEPTOR_SIGNALING_PATHWAY	0.829543
WP_ACTIVATION_OF_NLRP3_INFLAMMASOME_BY_SARSCOV2	1	WP_LIVER_X_RECEPTOR_PATHWAY	1	WP_NUCLEOTIDE_METABOLISM	0.805649	WP_NUCLEOTIDE_GPCRS	1	WP_SPHINGOLIPID_METABOLISM_OVERVIEW	0.832064
WP_ALPHA_6_BETA_4_SIGNALING_PATHWAY	1	WP_LNCRNAMEDIATED_MECHANISMS_OF_THERAPEUTIC_RESISTANCE	1	WP_BMP_SIGNALING_IN_EYELID_DEVELOPMENT	0.808384	WP_OMEGA9_FATTY_ACID_SYNTHESIS	1	WP_UNFOLDED_PROTEIN_RESPONSE	0.832064
WP_ANGIOGENESIS	1	WP_MACROPHAGE_MARKERS	1	WP_HOSTPATHOGEN_INTERACTION_OF_HUMAN_CORONAVIRUSES_AUTOPHAGY	0.808384	WP_ONECARBON_METABOLISM	1	WP_GLYCEROLIPIDS_AND_GLYCEROPHOSPHOLIPIDS	0.841108
WP_ANGIOTENSIN_II_RECEPTOR_TYPE_1_PATHWAY	1	WP_MAPK_AND_NFKB_SIGNALING_PATHWAYS_INHIBITED_BY_YERSINIA_YOPJ	1	WP_SEROTONIN_RECEPTOR_2_AND_ELKSRFGATA4_SIGNALING	0.81705	WP_OSTEOPONTIN_SIGNALING	1	WP_PDGFRBETA_PATHWAY	0.846855
WP_APOE_AND_MIR146_IN_INFLAMMATION_AND_ATHEROSCLEROSIS	1	WP_MAPK_PATHWAY_IN_CONGENITAL_THYROID_CANCER	1	WP_STING_PATHWAY_IN_KAWASAKILIKE_DISEASE_AND_COVID19	0.823223	WP_OVERVIEW_OF_NANOPARTICLE_EFFECTS	1	WP_PI3KAKTMTOR_SIGNALING_PATHWAY_AND_THERAPEUTIC_OPPORTUNITIES	0.852972
WP_BLADDER_CANCER	1	WP_METABOLIC_PATHWAY_OF_LDL_HDL_AND_TG_INCLUDING_DISEASES	1	WP_AUTOPHAGY	0.843934	WP_OXIDATIVE_STRESS_RESPONSE	1	WP_TOLLLIKE_RECEPTOR_SIGNALING_RELATED_TO_MYD88	0.85384
WP_BMP2WNT4FOXO1_PATHWAY_IN_PRIMARY_ENDOMETRIAL_STROMAL_CELL_DIFFERENTIATION	1	WP_METABOLISM_OF_ALPHALINOLENIC_ACID	1	WP_NANOPARTICLEMEDIATED_ACTIVATION_OF_RECEPTOR_SIGNALING	0.843934	WP_OXYSTEROLS_DERIVED_FROM_CHOLESTEROL	1	WP_HOSTPATHOGEN_INTERACTION_OF_HUMAN_CORONAVIRUSES_INTERFERON_INDUCTION	0.855522
WP_BONE_MORPHOGENIC_PROTEIN_BMP_SIGNALING_AND_REGULATION	1	WP_METHIONINE_DE_NOVO_AND_SALVAGE_PATHWAY	1	WP_IL17_SIGNALING_PATHWAY	0.851085	WP_PENTOSE_PHOSPHATE_PATHWAY_IN_SENESCENT_CELLS	1	WP_IL6_SIGNALING_PATHWAY	0.871268
WP_CALORIC_RESTRICTION_AND_AGING	1	WP_METHIONINE_METABOLISM_LEADING_TO_SULFUR_AMINO_ACIDS_AND_RELATED_DISORDERS	1	WP_SEROTONIN_HTR1_GROUP_AND_FOS_PATHWAY	0.851085	WP_PEROXIREDOXIN_2_INDUCED_OVARIAN_FAILURE	1	WP_SPLICING_FACTOR_NOVA_REGULATED_SYNAPTIC_PROTEINS	0.873752
WP_CELLULAR_PROTEOSTASIS	1	WP_MEVALONATE_ARM_OF_CHOLESTEROL_BIOSYNTHESIS_PATHWAY	1	WP_ONECARBON_METABOLISM	0.853174	WP_PHASE_I_BIOTRANSFORMATIONS_NON_P450	1	WP_PROSTAGLANDIN_SYNTHESIS_AND_REGULATION	0.875472
WP_COPPER_HOMEOSTASIS	1	WP_MEVALONATE_PATHWAY	1	WP_BDNFTRKB_SIGNALING	0.85683	WP_PHOSPHOINOSITIDES_METABOLISM	1	WP_ENVELOPE_PROTEINS_AND_THEIR_POTENTIAL_ROLES_IN_EDMD_PHYSIOPATHOLOGY	0.878424
WP_CYTOSINE_METHYLATION	1	WP_MFAP5_EFFECT_ON_PERMEABILITY_AND_MOTILITY_OF_ENDOTHELIAL_CELLS_VIA_CYTOSKELETON_REARRANGEMENT	1	WP_COHESIN_COMPLEX_CORNELIA_DE_LANGE_SYNDROME	0.85683	WP_PI3KAKTMTOR_SIGNALING_PATHWAY_AND_THERAPEUTIC_OPPORTUNITIES	1	WP_INTERLEUKIN1_IL1_STRUCTURAL_PATHWAY	0.884598
WP_DDX1_AS_A_REGULATORY_COMPONENT_OF_THE_DROSHA_MICROPROCESSOR	1	WP_MFAP5MEDIATED_OVARIAN_CANCER_CELL_MOTILITY_AND_INVASIVENESS	1	WP_HEPATOCYTE_GROWTH_FACTOR_RECEPTOR_SIGNALING	0.85756	WP_PILOCYTIC_ASTROCYTOMA	1	WP_ENDOMETRIAL_CANCER	0.896095
WP_DNA_IRDOUBLE_STRAND_BREAKS_AND_CELLULAR_RESPONSE_VIA_ATM	1	WP_MICRORNA_NETWORK_ASSOCIATED_WITH_CHRONIC_LYMPHOCYTIC_LEUKEMIA	1	WP_PHOTODYNAMIC_THERAPYINDUCED_HIF1_SURVIVAL_SIGNALING	0.861508	WP_PLATELETMEDIATED_INTERACTIONS_WITH_VASCULAR_AND_CIRCULATING_CELLS	1	WP_CATALYTIC_CYCLE_OF_MAMMALIAN_FLAVINCONTAINING_MONOOXYGENASES_FMOS	1
WP_EFFECTS_OF_NITRIC_OXIDE	1	WP_MIR124_PREDICTED_INTERACTIONS_WITH_CELL_CYCLE_AND_DIFFERENTIATION	1	WP_KISSPEPTINKISSPEPTIN_RECEPTOR_SYSTEM_IN_THE_OVARY	0.865954	WP_PRION_DISEASE_PATHWAY	1	WP_CONGENITAL_GENERALIZED_LIPODYSTROPHY_CGL	1
WP_ERK_PATHWAY_IN_HUNTINGTONS_DISEASE	1	WP_MIR222_IN_EXERCISEINDUCED_CARDIAC_GROWTH	1	WP_BLADDER_CANCER	0.868863	WP_PROTEOGLYCAN_BIOSYNTHESIS	1	WP_DEVELOPMENT_OF_PULMONARY_DENDRITIC_CELLS_AND_MACROPHAGE_SUBSETS	1
WP_EXTRACELLULAR_VESICLEMEDIATED_SIGNALING_IN_RECIPIENT_CELLS	1	WP_MIR5093P_ALTERATION_OF_YAP1ECM_AXIS	1	WP_IL5_SIGNALING_PATHWAY	0.868863	WP_PROXIMAL_TUBULE_TRANSPORT	1	WP_FOXA2_PATHWAY	1
WP_FAMILIAL_HYPERLIPIDEMIA_TYPE_3	1	WP_MIR517_RELATIONSHIP_WITH_ARCN1_AND_USP1	1	WP_INTERLEUKIN11_SIGNALING_PATHWAY	0.872552	WP_PTF1A_RELATED_REGULATORY_PATHWAY	1	WP_MIR517_RELATIONSHIP_WITH_ARCN1_AND_USP1	1
WP_FAMILIAL_PARTIAL_LIPODYSTROPHY_FPLD	1	WP_MIRNA_BIOGENESIS	1	WP_TRANSLATION_INHIBITORS_IN_CHRONICALLY_ACTIVATED_PDGFRA_CELLS	0.877967	WP_PURINE_METABOLISM	1	WP_NAD_METABOLISM_SIRTUINS_AND_AGING	1
WP_FATTY_ACID_TRANSPORTERS	1	WP_MITOCHONDRIAL_COMPLEX_II_ASSEMBLY	1	WP_IL1_SIGNALING_PATHWAY	0.888237	WP_PYRIMIDINE_METABOLISM	1	WP_OSTEOPONTIN_SIGNALING	1
WP_FERROPTOSIS	1	WP_MITOCHONDRIAL_IMMUNE_RESPONSE_TO_SARSCOV2	1	WP_OVERLAP_BETWEEN_SIGNAL_TRANSDUCTION_PATHWAYS_CONTRIBUTING_TO_LMNA_LAMINOPATHIES	0.888337	WP_QUERCETIN_AND_NFKB_AP1_INDUCED_APOPTOSIS	1	WP_P53_TRANSCRIPTIONAL_GENE_NETWORK	1
WP_FLUOROPYRIMIDINE_ACTIVITY	1	WP_MITOCHONDRIAL_LONG_CHAIN_FATTY_ACID_BETAOXIDATION	1	WP_PHYSICOCHEMICAL_FEATURES_AND_TOXICITYASSOCIATED_PATHWAYS	0.894096	WP_RAS_AND_BRADYKININ_PATHWAYS_IN_COVID19	1	WP_SARSCOV2_ALTERING_ANGIOGENESIS_VIA_NRP1	1
WP_GASTRIN_SIGNALING_PATHWAY	1	WP_MOLYBDENUM_COFACTOR_MOCO_BIOSYNTHESIS	1	WP_LEPTIN_SIGNALING_PATHWAY	0.903015	WP_REGUCALCIN_IN_PROXIMAL_TUBULE_EPITHELIAL_KIDNEY_CELLS	1	WP_ULTRACONSERVED_REGION_339_MODULATION_OF_TUMOR_SUPPRESSOR_MICRORNAS_IN_CANCER	1
WP_GLIAL_CELL_DIFFERENTIATION	1	WP_MONOAMINE_TRANSPORT	1	WP_H19_ACTION_RBE2F1_SIGNALING_AND_CDKBETACATENIN_ACTIVITY	1	WP_REGULATION_OF_APOPTOSIS_BY_PARATHYROID_HORMONERELATED_PROTEIN	1	WP_1Q211_COPY_NUMBER_VARIATION_SYNDROME	1
WP_GLYCEROLIPIDS_AND_GLYCEROPHOSPHOLIPIDS	1	WP_NAD_BIOSYNTHESIS_II_FROM_TRYPTOPHAN	1	WP_MIR222_IN_EXERCISEINDUCED_CARDIAC_GROWTH	1	WP_REGULATORY_CIRCUITS_OF_THE_STAT3_SIGNALING_PATHWAY	1	WP_ACETYLCHOLINE_SYNTHESIS	1
WP_H19_ACTION_RBE2F1_SIGNALING_AND_CDKBETACATENIN_ACTIVITY	1	WP_NAD_METABOLISM_SIRTUINS_AND_AGING	1	WP_MIR517_RELATIONSHIP_WITH_ARCN1_AND_USP1	1	WP_RELATIONSHIP_BETWEEN_INFLAMMATION_COX2_AND_EGFR	1	WP_ANTIVIRAL_AND_ANTIINFLAMMATORY_EFFECTS_OF_NRF2_ON_SARSCOV2_PATHWAY	1
WP_HEME_BIOSYNTHESIS	1	WP_NANOMATERIAL_INDUCED_APOPTOSIS	1	WP_SARSCOV2_ALTERING_ANGIOGENESIS_VIA_NRP1	1	WP_RENINANGIOTENSINALDOSTERONE_SYSTEM_RAAS	1	WP_ARACHIDONATE_EPOXYGENASE_EPOXIDE_HYDROLASE	1
WP_HIJACK_OF_UBIQUITINATION_BY_SARSCOV2	1	WP_NANOMATERIALINDUCED_INFLAMMASOME_ACTIVATION	1	WP_TCA_CYCLE_AKA_KREBS_OR_CITRIC_ACID_CYCLE	1	WP_S1P_RECEPTOR_SIGNAL_TRANSDUCTION	1	WP_AUTOPHAGY	1
WP_HIPPOYAP_SIGNALING_PATHWAY	1	WP_NANOPARTICLE_TRIGGERED_AUTOPHAGIC_CELL_DEATH	1	WP_ULTRACONSERVED_REGION_339_MODULATION_OF_TUMOR_SUPPRESSOR_MICRORNAS_IN_CANCER	1	WP_SARS_CORONAVIRUS_AND_INNATE_IMMUNITY	1	WP_BENZENE_METABOLISM	1
WP_HYPERTROPHY_MODEL	1	WP_NANOPARTICLEMEDIATED_ACTIVATION_OF_RECEPTOR_SIGNALING	1	WP_VITAMIN_B6DEPENDENT_AND_RESPONSIVE_DISORDERS	1	WP_SARSCOV2_ALTERING_ANGIOGENESIS_VIA_NRP1	1	WP_BIOMARKERS_FOR_UREA_CYCLE_DISORDERS	1
WP_IL17_SIGNALING_PATHWAY	1	WP_NETRINUNC5B_SIGNALING_PATHWAY	1	WP_AMINO_ACID_METABOLISM_PATHWAY_EXCERPT_HISTIDINE_CATABOLISM_EXTENSION	1	WP_SARSCOV2_AND_COVID19_PATHWAY	1	WP_BMP2WNT4FOXO1_PATHWAY_IN_PRIMARY_ENDOMETRIAL_STROMAL_CELL_DIFFERENTIATION	1
WP_IL7_SIGNALING_PATHWAY	1	WP_NICOTINE_EFFECT_ON_DOPAMINERGIC_NEURONS	1	WP_AMPLIFICATION_AND_EXPANSION_OF_ONCOGENIC_PATHWAYS_AS_METASTATIC_TRAITS	1	WP_SARSCOV2_B117_VARIANT_ANTAGONISES_INNATE_IMMUNE_ACTIVATION	1	WP_CALORIC_RESTRICTION_AND_AGING	1
WP_IMATINIB_AND_CHRONIC_MYELOID_LEUKEMIA	1	WP_NICOTINE_METABOLISM_IN_LIVER_CELLS	1	WP_ARACHIDONATE_EPOXYGENASE_EPOXIDE_HYDROLASE	1	WP_SARSCOV2_REPLICATION_ORGANELLE_FORMATION	1	WP_CANONICAL_AND_NONCANONICAL_TGFB_SIGNALING	1
WP_INSULIN_SIGNALING_IN_ADIPOCYTES_DIABETIC_CONDITION	1	WP_NODLIKE_RECEPTOR_NLR_SIGNALING_PATHWAY	1	WP_BIOTIN_METABOLISM_INCLUDING_IEMS	1	WP_SECRETION_OF_HYDROCHLORIC_ACID_IN_PARIETAL_CELLS	1	WP_CODEINE_AND_MORPHINE_METABOLISM	1
WP_INSULIN_SIGNALING_IN_ADIPOCYTES_NORMAL_CONDITION	1	WP_NONCLASSICAL_ROLE_OF_VITAMIN_D	1	WP_CALORIC_RESTRICTION_AND_AGING	1	WP_SELENIUM_MICRONUTRIENT_NETWORK	1	WP_CYTOSINE_METHYLATION	1
WP_INTEGRATED_CANCER_PATHWAY	1	WP_NONHOMOLOGOUS_END_JOINING	1	WP_DNA_MISMATCH_REPAIR	1	WP_SERINE_METABOLISM	1	WP_DUAL_HIJACK_MODEL_OF_VIF_IN_HIV_INFECTION	1
WP_KALLMANN_SYNDROME	1	WP_NRF2ARE_REGULATION	1	WP_DNA_REPLICATION	1	WP_SEROTONIN_AND_ANXIETY	1	WP_EGFEGFR_SIGNALING_PATHWAY	1
WP_KENNEDY_PATHWAY_FROM_SPHINGOLIPIDS	1	WP_NUCLEAR_RECEPTORS	1	WP_EBSTEINBARR_VIRUS_LMP1_SIGNALING	1	WP_SEROTONIN_TRANSPORTER_ACTIVITY	1	WP_EICOSANOID_METABOLISM_VIA_CYTOCHROME_P450_MONOOXYGENASES_PATHWAY	1
WP_KETOGENESIS_AND_KETOLYSIS	1	WP_ONECARBON_METABOLISM	1	WP_ENERGY_METABOLISM	1	WP_SIGNAL_TRANSDUCTION_THROUGH_IL1R	1	WP_ETHANOL_METABOLISM_PRODUCTION_OF_ROS_BY_CYP2E1	1
WP_KREBS_CYCLE_DISORDERS	1	WP_ONECARBON_METABOLISM_AND_RELATED_PATHWAYS	1	WP_ERBB_SIGNALING_PATHWAY	1	WP_SMALL_CELL_LUNG_CANCER	1	WP_FLUOROACETIC_ACID_TOXICITY	1
WP_LIPID_METABOLISM_PATHWAY	1	WP_OSTEOBLAST_SIGNALING	1	WP_ERK_PATHWAY_IN_HUNTINGTONS_DISEASE	1	WP_SMC1SMC3_ROLE_IN_DNA_DAMAGE_CORNELIA_DE_LANGE_SYNDROME	1	WP_FTO_OBESITY_VARIANT_MECHANISM	1
WP_LIVER_X_RECEPTOR_PATHWAY	1	WP_OSTEOCLAST_SIGNALING	1	WP_EXRNA_MECHANISM_OF_ACTION_AND_BIOGENESIS	1	WP_SOMATIC_SEX_DETERMINATION	1	WP_GALANIN_RECEPTOR_PATHWAY	1
WP_LNCRNAMEDIATED_MECHANISMS_OF_THERAPEUTIC_RESISTANCE	1	WP_OVERVIEW_OF_NANOPARTICLE_EFFECTS	1	WP_EXTRACELLULAR_VESICLEMEDIATED_SIGNALING_IN_RECIPIENT_CELLS	1	WP_SOMITOGENESIS_IN_THE_CONTEXT_OF_SPONDYLOCOSTAL_DYSOSTOSIS	1	WP_GAMMAGLUTAMYL_CYCLE_FOR_THE_BIOSYNTHESIS_AND_DEGRADATION_OF_GLUTATHIONE_INCLUDING_DISEASES	1
WP_MIR222_IN_EXERCISEINDUCED_CARDIAC_GROWTH	1	WP_OXIDATIVE_STRESS_RESPONSE	1	WP_FLUOROACETIC_ACID_TOXICITY	1	WP_SPHINGOLIPID_METABOLISM_INTEGRATED_PATHWAY	1	WP_GENE_REGULATORY_NETWORK_MODELLING_SOMITOGENESIS	1
WP_MITOCHONDRIAL_COMPLEX_II_ASSEMBLY	1	WP_PEROXIREDOXIN_2_INDUCED_OVARIAN_FAILURE	1	WP_FOLLICLE_STIMULATING_HORMONE_FSH_SIGNALING_PATHWAY	1	WP_SPHINGOLIPID_METABOLISM_OVERVIEW	1	WP_GPR40_PATHWAY	1
WP_MITOCHONDRIAL_COMPLEX_IV_ASSEMBLY	1	WP_PHYSICOCHEMICAL_FEATURES_AND_TOXICITYASSOCIATED_PATHWAYS	1	WP_FTO_OBESITY_VARIANT_MECHANISM	1	WP_STATIN_INHIBITION_OF_CHOLESTEROL_PRODUCTION	1	WP_HEMATOPOIETIC_STEM_CELL_GENE_REGULATION_BY_GABP_ALPHABETA_COMPLEX	1
WP_MOLYBDENUM_COFACTOR_MOCO_BIOSYNTHESIS	1	WP_PLURIPOTENT_STEM_CELL_DIFFERENTIATION_PATHWAY	1	WP_GAMMAGLUTAMYL_CYCLE_FOR_THE_BIOSYNTHESIS_AND_DEGRADATION_OF_GLUTATHIONE_INCLUDING_DISEASES	1	WP_STEROID_BIOSYNTHESIS	1	WP_HFE_EFFECT_ON_HEPCIDIN_PRODUCTION	1
WP_MYD88_DISTINCT_INPUTOUTPUT_PATHWAY	1	WP_PURINE_METABOLISM_AND_RELATED_DISORDERS	1	WP_GLIAL_CELL_DIFFERENTIATION	1	WP_SULINDAC_METABOLIC_PATHWAY	1	WP_HIPPOYAP_SIGNALING_PATHWAY	1
WP_NANOMATERIALINDUCED_INFLAMMASOME_ACTIVATION	1	WP_PYRIMIDINE_METABOLISM	1	WP_GLYCOLYSIS_IN_SENESCENCE	1	WP_TARGET_OF_RAPAMYCIN_TOR_SIGNALING	1	WP_HYPOTHESIZED_PATHWAYS_IN_PATHOGENESIS_OF_CARDIOVASCULAR_DISEASE	1
WP_NANOPARTICLE_TRIGGERED_AUTOPHAGIC_CELL_DEATH	1	WP_QUERCETIN_AND_NFKB_AP1_INDUCED_APOPTOSIS	1	WP_GLYCOSAMINOGLYCAN_DEGRADATION	1	WP_TCA_CYCLE_AKA_KREBS_OR_CITRIC_ACID_CYCLE	1	WP_INTERFERON_TYPE_I_SIGNALING_PATHWAYS	1
WP_NCRNAS_INVOLVED_IN_WNT_SIGNALING_IN_HEPATOCELLULAR_CARCINOMA	1	WP_RALA_DOWNSTREAM_REGULATED_GENES	1	WP_HEMATOPOIETIC_STEM_CELL_GENE_REGULATION_BY_GABP_ALPHABETA_COMPLEX	1	WP_TCA_CYCLE_AND_DEFICIENCY_OF_PYRUVATE_DEHYDROGENASE_COMPLEX_PDHC	1	WP_IRINOTECAN_PATHWAY	1
WP_NEOVASCULARISATION_PROCESSES	1	WP_REGULATION_OF_APOPTOSIS_BY_PARATHYROID_HORMONERELATED_PROTEIN	1	WP_HIJACK_OF_UBIQUITINATION_BY_SARSCOV2	1	WP_TCA_CYCLE_NUTRIENT_USE_AND_INVASIVENESS_OF_OVARIAN_CANCER	1	WP_KININKALLIKREIN_PATHWAY	1
WP_NONHOMOLOGOUS_END_JOINING	1	WP_REGULATION_OF_SISTER_CHROMATID_SEPARATION_AT_THE_METAPHASEANAPHASE_TRANSITION	1	WP_HYPOTHESIZED_PATHWAYS_IN_PATHOGENESIS_OF_CARDIOVASCULAR_DISEASE	1	WP_TGFBETA_RECEPTOR_SIGNALING_IN_SKELETAL_DYSPLASIAS	1	WP_KREBS_CYCLE_DISORDERS	1
WP_NUCLEOTIDE_GPCRS	1	WP_SARSCOV2_ALTERING_ANGIOGENESIS_VIA_NRP1	1	WP_HYPOTHETICAL_CRANIOFACIAL_DEVELOPMENT_PATHWAY	1	WP_TGFBETA_SIGNALING_IN_THYROID_CELLS_FOR_EPITHELIALMESENCHYMAL_TRANSITION	1	WP_MAMMARY_GLAND_DEVELOPMENT_PATHWAY_INVOLUTION_STAGE_4_OF_4	1
WP_PDGF_PATHWAY	1	WP_SARSCOV2_AND_ACE2_RECEPTOR_MOLECULAR_MECHANISMS	1	WP_INCLUSION_BODY_MYOSITIS	1	WP_TGIF_DISRUPTION_OF_SHH_SIGNALING	1	WP_MAMMARY_GLAND_DEVELOPMENT_PATHWAY_PUBERTY_STAGE_2_OF_4	1
WP_PENTOSE_PHOSPHATE_METABOLISM	1	WP_SCFA_AND_SKELETAL_MUSCLE_SUBSTRATE_METABOLISM	1	WP_IRON_METABOLISM_IN_PLACENTA	1	WP_TLR4_SIGNALING_AND_TOLERANCE	1	WP_MAP3K1_ROLE_IN_PROMOTING_AND_BLOCKING_GONADAL_DETERMINATION	1
WP_PENTOSE_PHOSPHATE_PATHWAY_IN_SENESCENT_CELLS	1	WP_SEROTONIN_HTR1_GROUP_AND_FOS_PATHWAY	1	WP_MECHANOREGULATION_AND_PATHOLOGY_OF_YAPTAZ_VIA_HIPPO_AND_NONHIPPO_MECHANISMS	1	WP_TNFALPHA_SIGNALING_PATHWAY	1	WP_MAPK_PATHWAY_IN_CONGENITAL_THYROID_CANCER	1
WP_PEROXIREDOXIN_2_INDUCED_OVARIAN_FAILURE	1	WP_SEROTONIN_RECEPTOR_2_AND_ELKSRFGATA4_SIGNALING	1	WP_MET_IN_TYPE_1_PAPILLARY_RENAL_CELL_CARCINOMA	1	WP_TRANSCRIPTION_COFACTORS_SKI_AND_SKIL_PROTEIN_PARTNERS	1	WP_METABOLISM_OF_SPINGOLIPIDS_IN_ER_AND_GOLGI_APPARATUS	1
WP_PHOTODYNAMIC_THERAPYINDUCED_AP1_SURVIVAL_SIGNALING	1	WP_SEROTONIN_RECEPTOR_467_AND_NR3C_SIGNALING	1	WP_MICRORNA_FOR_TARGETING_CANCER_GROWTH_AND_VASCULARIZATION_IN_GLIOBLASTOMA	1	WP_TRANSLATION_INHIBITORS_IN_CHRONICALLY_ACTIVATED_PDGFRA_CELLS	1	WP_MIR124_PREDICTED_INTERACTIONS_WITH_CELL_CYCLE_AND_DIFFERENTIATION	1
WP_PI3KAKTMTOR_SIGNALING_PATHWAY_AND_THERAPEUTIC_OPPORTUNITIES	1	WP_SLEEP_REGULATION	1	WP_MICRORNA_NETWORK_ASSOCIATED_WITH_CHRONIC_LYMPHOCYTIC_LEUKEMIA	1	WP_TRANSSULFURATION_AND_ONECARBON_METABOLISM	1	WP_NAD_BIOSYNTHESIS_II_FROM_TRYPTOPHAN	1
WP_PROGERIAASSOCIATED_LIPODYSTROPHY	1	WP_SOMATROPH_AXIS_GH_AND_ITS_RELATIONSHIP_TO_DIETARY_RESTRICTION_AND_AGING	1	WP_MIRNA_BIOGENESIS	1	WP_TRANSSULFURATION_PATHWAY	1	WP_NAD_METABOLISM_IN_ONCOGENEINDUCED_SENESCENCE_AND_MITOCHONDRIAL_DYSFUNCTIONASSOCIATED_SENESCENCE	1
WP_REGUCALCIN_IN_PROXIMAL_TUBULE_EPITHELIAL_KIDNEY_CELLS	1	WP_SPHINGOLIPID_METABOLISM_IN_SENESCENCE	1	WP_MIRNA_REGULATION_OF_DNA_DAMAGE_RESPONSE	1	WP_TRYPTOPHAN_CATABOLISM_LEADING_TO_NAD_PRODUCTION	1	WP_PEROXIREDOXIN_2_INDUCED_OVARIAN_FAILURE	1
WP_REGULATION_OF_SISTER_CHROMATID_SEPARATION_AT_THE_METAPHASEANAPHASE_TRANSITION	1	WP_SPLICING_FACTOR_NOVA_REGULATED_SYNAPTIC_PROTEINS	1	WP_MITOCHONDRIAL_COMPLEX_II_ASSEMBLY	1	WP_TRYPTOPHAN_METABOLISM	1	WP_PHYSIOLOGICAL_AND_PATHOLOGICAL_HYPERTROPHY_OF_THE_HEART	1
WP_SARSCOV2_B117_VARIANT_ANTAGONISES_INNATE_IMMUNE_ACTIVATION	1	WP_SRF_AND_MIRS_IN_SMOOTH_MUSCLE_DIFFERENTIATION_AND_PROLIFERATION	1	WP_MITOCHONDRIAL_FATTY_ACID_SYNTHESIS_PATHWAY	1	WP_TUMOR_SUPPRESSOR_ACTIVITY_OF_SMARCB1	1	WP_PILOCYTIC_ASTROCYTOMA	1
WP_SEROTONIN_RECEPTOR_467_AND_NR3C_SIGNALING	1	WP_STING_PATHWAY_IN_KAWASAKILIKE_DISEASE_AND_COVID19	1	WP_MOLYBDENUM_COFACTOR_MOCO_BIOSYNTHESIS	1	WP_TYPE_2_PAPILLARY_RENAL_CELL_CARCINOMA	1	WP_RANKLRANK_SIGNALING_PATHWAY	1
WP_SEROTONIN_TRANSPORTER_ACTIVITY	1	WP_TAMOXIFEN_METABOLISM	1	WP_NANOMATERIAL_INDUCED_APOPTOSIS	1	WP_TYPE_II_DIABETES_MELLITUS	1	WP_REGULATION_OF_WNT_BCATENIN_SIGNALING_BY_SMALL_MOLECULE_COMPOUNDS	1
WP_T_CELL_RECEPTOR_AND_COSTIMULATORY_SIGNALING	1	WP_TCA_CYCLE_NUTRIENT_USE_AND_INVASIVENESS_OF_OVARIAN_CANCER	1	WP_NANOMATERIALINDUCED_INFLAMMASOME_ACTIVATION	1	WP_TYPE_III_INTERFERON_SIGNALING	1	WP_SARSCOV2_AND_ACE2_RECEPTOR_MOLECULAR_MECHANISMS	1
WP_TARGET_OF_RAPAMYCIN_TOR_SIGNALING	1	WP_TGIF_DISRUPTION_OF_SHH_SIGNALING	1	WP_NEURODEGENERATION_WITH_BRAIN_IRON_ACCUMULATION_NBIA_SUBTYPES_PATHWAY	1	WP_ULTRACONSERVED_REGION_339_MODULATION_OF_TUMOR_SUPPRESSOR_MICRORNAS_IN_CANCER	1	WP_SARSCOV2_AND_COVID19_PATHWAY	1
WP_TGIF_DISRUPTION_OF_SHH_SIGNALING	1	WP_THIAMINE_METABOLIC_PATHWAYS	1	WP_NICOTINE_METABOLISM_IN_LIVER_CELLS	1	WP_UNFOLDED_PROTEIN_RESPONSE	1	WP_SOMITOGENESIS_IN_THE_CONTEXT_OF_SPONDYLOCOSTAL_DYSOSTOSIS	1
WP_TNFALPHA_SIGNALING_PATHWAY	1	WP_THYROXINE_THYROID_HORMONE_PRODUCTION	1	WP_OSTEOPONTIN_SIGNALING	1	WP_UREA_CYCLE_AND_RELATED_DISEASES	1	WP_SPHINGOLIPID_METABOLISM_INTEGRATED_PATHWAY	1
WP_TP53_NETWORK	1	WP_TLR4_SIGNALING_AND_TOLERANCE	1	WP_PI3KAKTMTOR_VITD3_SIGNALING	1	WP_VALPROIC_ACID_PATHWAY	1	WP_SREBF_AND_MIR33_IN_CHOLESTEROL_AND_LIPID_HOMEOSTASIS	1
WP_TRANSCRIPTION_COFACTORS_SKI_AND_SKIL_PROTEIN_PARTNERS	1	WP_TRANSCRIPTION_FACTORS_REGULATE_MIRNAS_RELATED_TO_CARDIAC_HYPERTROPHY	1	WP_PILOCYTIC_ASTROCYTOMA	1	WP_VITAMIN_A_AND_CAROTENOID_METABOLISM	1	WP_STEROID_BIOSYNTHESIS	1
WP_TRANSCRIPTION_FACTORS_REGULATE_MIRNAS_RELATED_TO_CARDIAC_HYPERTROPHY	1	WP_TYPE_III_INTERFERON_SIGNALING	1	WP_PYRIMIDINE_METABOLISM_AND_RELATED_DISEASES	1	WP_VITAMIN_B12_DISORDERS	1	WP_SULINDAC_METABOLIC_PATHWAY	1
WP_TRANSCRIPTIONAL_CASCADE_REGULATING_ADIPOGENESIS	1	WP_ULTRACONSERVED_REGION_339_MODULATION_OF_TUMOR_SUPPRESSOR_MICRORNAS_IN_CANCER	1	WP_REGULATION_OF_SISTER_CHROMATID_SEPARATION_AT_THE_METAPHASEANAPHASE_TRANSITION	1	WP_VITAMIN_B12_METABOLISM	1	WP_TCA_CYCLE_AND_DEFICIENCY_OF_PYRUVATE_DEHYDROGENASE_COMPLEX_PDHC	1
WP_TRANSLATION_INHIBITORS_IN_CHRONICALLY_ACTIVATED_PDGFRA_CELLS	1	WP_UREA_CYCLE_AND_ASSOCIATED_PATHWAYS	1	WP_SCFA_AND_SKELETAL_MUSCLE_SUBSTRATE_METABOLISM	1	WP_VITAMIN_B6DEPENDENT_AND_RESPONSIVE_DISORDERS	1	WP_TGIF_DISRUPTION_OF_SHH_SIGNALING	1
WP_UREA_CYCLE_AND_RELATED_DISEASES	1	WP_UREA_CYCLE_AND_RELATED_DISEASES	1	WP_SEROTONIN_RECEPTOR_467_AND_NR3C_SIGNALING	1	WP_VITAMIN_D_IN_INFLAMMATORY_DISEASES	1	WP_TRANSCRIPTION_COFACTORS_SKI_AND_SKIL_PROTEIN_PARTNERS	1
WP_WNTBETACATENIN_SIGNALING_PATHWAY_IN_LEUKEMIA	1	WP_VALPROIC_ACID_PATHWAY	1	WP_SMC1SMC3_ROLE_IN_DNA_DAMAGE_CORNELIA_DE_LANGE_SYNDROME	1	WP_WNT_SIGNALING_IN_KIDNEY_DISEASE	1	WP_UREA_CYCLE_AND_ASSOCIATED_PATHWAYS	1
WP_ZINC_HOMEOSTASIS	1	WP_VITAMIN_B12_DISORDERS	1	WP_THIAMINE_METABOLIC_PATHWAYS	1	WP_WNT_SIGNALING_PATHWAY	1	WP_VITAMIN_A_AND_CAROTENOID_METABOLISM	1
WP_IL3_SIGNALING_PATHWAY	1	WP_VITAMIN_B6DEPENDENT_AND_RESPONSIVE_DISORDERS	1	WP_TOLLLIKE_RECEPTOR_SIGNALING_RELATED_TO_MYD88	1	WP_WNTBETACATENIN_SIGNALING_PATHWAY_IN_LEUKEMIA	1	WP_WNT_SIGNALING_IN_KIDNEY_DISEASE	1
